# Supplementary material for: Genome-wide identification and expression analysis of phytochrome gene family in Aikang58 wheat (Triticum aestivum L.)
Source: Front Plant Sci. 2025 Jan 21;15:1520457. doi: 10.3389/fpls.2024.1520457 (PMC11790602; doi:10.3389/fpls.2024.1520457)
Supplement: Supplementary Table 1 — Detailed information on 44 PHY proteins. [file Table1.xlsx]

## Sheet: Sheet1
Gene name	Gene ID	Chromosome position	Genome location start	Genome location end	Length of Gene (bp)	Length of CDS (bp)	Amino Acid Sequence Length	Molecular Weight(Da)	Isoelectric Point	Aliphatic Index	GRAVY	Aromaticity	Charge at pH 7	Instability Index	Stability	Functional Domain
AtPHY1	AT1G09570	1	3095160	3100819	5659	3369	1122	124500	5.91	91.59	-0.14	0.07	-17.81	44.32	Unstable	PAS_2/GAF/PHY/PAS/HisKA/HATPase_Phy-like
AtPHY2	AT2G18790	2	8139756	8144461	4705	3519	1172	129330	5.62	89.68	-0.11	0.07	-20.62	51.86	Unstable	PAS_2/GAF/PHY/PAS/HisKA/HATPase_Phy-like
AtPHY3	AT4G16250	4	9195247	9199840	4593	3495	1164	129267	5.81	89.54	-0.14	0.08	-17.37	46.6	Unstable	PAS_2/GAF/PHY/PAS/HisKA/HATPase_Phy-like
AtPHY4	AT4G18130	4	10042137	10046346	4209	3339	1112	122515	5.76	91.11	-0.14	0.07	-17.56	47.66	Unstable	PAS_2/GAF/PHY/PAS/HisKA/HATPase_Phy-like
AtPHY5	AT5G35840	5	14007812	14011848	4036	3336	1111	123721	5.73	96.04	-0.09	0.07	-18.57	51.38	Unstable	PAS_2/GAF/PHY/PAS/HATPase_Phy-like
CqPHY1	AUR62029114	C_Quinoa_Scaffold_1846	495245	501096	5851	3267	1088	121178	5.92	94.05	-0.15	0.06	-16.07	46.18	Unstable	PAS_2/GAF/PHY/PAS/HATPase_Phy-like
CqPHY2	AUR62039279	C_Quinoa_Scaffold_2177	391185	399449	8264	3372	1123	125377	5.69	93.6	-0.13	0.07	-23.82	45.81	Unstable	PAS_2/GAF/PHY/PAS/HisKA/HATPase_Phy-like
CqPHY3	AUR62003557	C_Quinoa_Scaffold_2370	2101909	2109070	7161	3381	1126	124298	5.75	95	-0.1	0.07	-20.1	42.02	Unstable	PAS_2/GAF/PHY/PAS/HisKA/HATPase_Phy-like
GmPHY1	GLYMA_03G227300	03	42918771	42923401	4630	2925	974	108446	5.7	87.8	-0.16	0.08	-24.55	45.5	Unstable	PAS_2/GAF/PHY/PAS/HisKA/HATPase_Phy-like
GmPHY2	GLYMA_09G035500	09	2960395	2967229	6834	3414	1137	126326	5.76	91.57	-0.15	0.07	-21.81	45.27	Unstable	PAS_2/GAF/PHY/PAS/HisKA/HATPase_Phy-like
GmPHY3	GLYMA_09G088500	09	11694597	11700954	6357	3363	1120	124855	5.74	92.21	-0.16	0.08	-20.19	44.65	Unstable	PAS_2/GAF/PHY/PAS/HisKA/HATPase_Phy-like
GmPHY4	GLYMA_10G141400	10	37489560	37495624	6064	3576	1191	132229	6.42	97.57	-0.02	0.07	-6.83	45.18	Unstable	PAS_2/GAF/PHY/PAS/HisKA/HATPase_Phy-like
GmPHY5	GLYMA_15G140000	15	11435551	11442683	7132	3450	1149	127768	5.8	91.14	-0.18	0.07	-21.65	43.94	Unstable	PAS_2/GAF/PHY/PAS/HisKA/HATPase_Phy-like
GmPHY6	GLYMA_15G196500	15	22678321	22689978	11657	3297	1098	122724	5.67	93.16	-0.16	0.08	-21.24	43.26	Unstable	PAS_2/GAF/PHY/PAS/HisKA/HATPase_Phy-like
GmPHY7	GLYMA_19G224200	19	47633059	47641958	8899	3393	1130	125452	5.93	91.73	-0.11	0.07	-18.58	46.08	Unstable	PAS_2/GAF/PHY/PAS/HisKA/HATPase_Phy-like
GmPHY8	GLYMA_20G090000	20	33236018	33241692	5674	3372	1123	124208	6.21	95.51	-0.06	0.07	-10.82	46.44	Unstable	PAS_2/GAF/PHY/PAS/HisKA/HATPase_Phy-like
HvPHY1	HORVU.MOREX.r3.4HG0338060	4H	20923832	20930546	6714	3393	1130	125292	5.35	93.48	-0.12	0.07	-36.62	53.7	Unstable	PAS_2/GAF/PHY/PAS/HisKA/HATPase_Phy-like
HvPHY2	HORVU.MOREX.r3.4HG0381880	4H	425232833	425240782	7949	3507	1168	128000	5.73	88.29	-0.14	0.07	-21.93	49.55	Unstable	PAS_2/GAF/PHY/PAS/HisKA/HATPase_Phy-like
HvPHY3	HORVU.MOREX.r3.5HG0511090	5H	527774453	527779253	4800	3444	1147	126737	5.77	91.65	-0.15	0.06	-22.65	49.38	Unstable	PAS_2/GAF/PHY/PAS/HisKA/HATPase_Phy-like
OsPHY1	Os03g0309200	3	11020131	11028178	8047	3363	1120	124205	5.81	89.96	-0.17	0.08	-19.68	47.08	Unstable	PAS_2/GAF/PHY/PAS/HisKA/HATPase_Phy-like
OsPHY2	Os03g0719800	3	29168197	29176006	7809	3387	1128	125287	5.89	92.23	-0.15	0.07	-19.6	49.07	Unstable	PAS_2/GAF/PHY/PAS/HisKA/HATPase_Phy-like
OsPHY3	Os03g0752100	3	31004724	31009758	5034	3414	1137	125982	5.67	91.61	-0.14	0.06	-24.76	49.07	Unstable	PAS_2/GAF/PHY/PAS/HisKA/HATPase_Phy-like
TaAkPHY1	TraesAK58CH4A01G122300	chr4A	153587548	153595533	7985	3501	1166	127678	5.71	88.94	-0.13	0.07	-22.02	48.97	Unstable	PAS_2/GAF/PHY/PAS/HisKA/HATPase_Phy-like
TaAkPHY2	TraesAK58CH4A01G264800	chr4A	583674409	583678498	4089	3393	1130	124880	5.52	94.67	-0.09	0.06	-30.64	52.41	Unstable	PAS_2/GAF/PHY/PAS/HisKA/HATPase_Phy-like
TaAkPHY3	TraesAK58CH4B01G194500	chr4B	409358437	409366614	8177	3501	1166	127694	5.71	88.85	-0.13	0.07	-22.02	48.97	Unstable	PAS_2/GAF/PHY/PAS/HisKA/HATPase_Phy-like
TaAkPHY4	TraesAK58CH4D01G059400	chr4D	29276876	29283827	6951	3393	1130	125041	5.54	93.64	-0.11	0.06	-30.56	51.92	Unstable	PAS_2/GAF/PHY/PAS/HisKA/HATPase_Phy-like
TaAkPHY5	TraesAK58CH4D01G211500	chr4D	325980883	325988983	8100	3495	1164	127592	5.75	89.09	-0.13	0.07	-21.02	48.89	Unstable	PAS_2/GAF/PHY/PAS/HisKA/HATPase_Phy-like
TaAkPHY6	TraesAK58CH5A01G398700	chr5A	590046486	590051287	4801	3420	1139	126001	5.74	93.66	-0.15	0.06	-23.66	49.65	Unstable	PAS_2/GAF/PHY/PAS/HisKA/HATPase_Phy-like
TaAkPHY7	TraesAK58CH5B01G403800	chr5B	575107659	575112909	5250	3420	1139	125868	5.68	93.67	-0.14	0.06	-24.74	50.18	Unstable	PAS_2/GAF/PHY/PAS/HisKA/HATPase_Phy-like
TaAkPHY8	TraesAK58CH5D01G454200	chr5D	479744651	479749495	4844	3420	1139	126014	5.79	93.32	-0.15	0.06	-22.57	48.8	Unstable	PAS_2/GAF/PHY/PAS/HisKA/HATPase_Phy-like
TaPHY1	TraesCS4A02G122500	4A	151945624	151953947	8323	3027	1008	109624	5.9	87.13	-0.12	0.07	-16.96	49.64	Unstable	PAS_2/GAF/PHY/PAS/HisKA
TaPHY2	TraesCS4A02G262900	4A	575025345	575033010	7665	3393	1130	124880	5.52	94.67	-0.09	0.06	-30.64	52.41	Unstable	PAS_2/GAF/PHY/PAS/HisKA/HATPase_Phy-like
TaPHY3	TraesCS4B02G182400	4B	399939743	399948265	8522	3501	1166	127694	5.71	88.85	-0.13	0.07	-22.02	48.97	Unstable	PAS_2/GAF/PHY/PAS/HisKA/HATPase_Phy-like
TaPHY4	TraesCS4D02G052200	4D	28456337	28461004	4667	3405	1134	125616	5.51	93.31	-0.11	0.07	-31.55	51.94	Unstable	PAS_2/GAF/PHY/PAS/HisKA/HATPase_Phy-like
TaPHY5	TraesCS4D02G183400	4D	320592499	320600764	8265	3495	1164	127592	5.75	89.09	-0.13	0.07	-21.02	48.89	Unstable	PAS_2/GAF/PHY/PAS/HisKA/HATPase_Phy-like
TaPHY6	TraesCS5A02G391300	5A	586594493	586599825	5332	3420	1139	126001	5.74	93.66	-0.15	0.06	-23.66	49.94	Unstable	PAS_2/GAF/PHY/PAS/HisKA/HATPase_Phy-like
TaPHY7	TraesCS5B02G396200	5B	573216965	573221131	4166	3459	1152	126939	5.69	90.76	-0.21	0.06	-25.57	49.38	Unstable	PAS_2/GAF/PHY/PAS/HisKA/HATPase_Phy-like
TaPHY8	TraesCS5D02G401000	5D	466220578	466225769	5191	3420	1139	126014	5.79	93.32	-0.15	0.06	-22.57	48.8	Unstable	PAS_2/GAF/PHY/PAS/HisKA/HATPase_Phy-like
ZmPHY1	Zm00001eb014850	1	49879953	49891691	11738	3486	1161	127776	5.87	87.47	-0.18	0.07	-19.66	48.5	Unstable	PAS_2/GAF/PHY/PAS/HisKA/HATPase_Phy-like
ZmPHY2	Zm00001eb055460	1	275853658	275862225	8567	3396	1131	125096	5.64	92.18	-0.16	0.07	-25.74	51.29	Unstable	PAS_2/GAF/PHY/PAS/HisKA/HATPase_Phy-like
ZmPHY3	Zm00001eb057490	1	283692313	283697406	5093	3213	1070	118867	5.79	94.13	-0.14	0.07	-19.12	52.23	Unstable	PAS_2/GAF/PHY/PAS/HATPase_Phy-like
ZmPHY4	Zm00001eb214800	5	7558415	7563454	5039	3408	1135	126069	5.93	94.42	-0.14	0.07	-17.75	52.7	Unstable	PAS_2/GAF/PHY/PAS/HisKA/HATPase_Phy-like
ZmPHY5	Zm00001eb216020	5	10592754	10600091	7337	3396	1131	125149	5.93	90.45	-0.18	0.07	-17.74	49.05	Unstable	PAS_2/GAF/PHY/PAS/HisKA/HATPase_Phy-like
ZmPHY6	Zm00001eb396030	9	141021932	141028680	6748	3501	1166	128299	5.83	89.03	-0.17	0.07	-19.86	49.29	Unstable	PAS_2/GAF/PHY/PAS/HisKA/HATPase_Phy-like
