# Supplementary material for: Genome-wide identification and expression analysis of phytochrome gene family in Aikang58 wheat (Triticum aestivum L.)
Source: Front Plant Sci. 2025 Jan 21;15:1520457. doi: 10.3389/fpls.2024.1520457 (PMC11790602; doi:10.3389/fpls.2024.1520457)
Supplement: Supplementary Table 2 — Information on the PHY homologous relationships within Aikang58 wheat and between Aikang58 wheat and Chinese Spring wheat, barley, rice, maize, soybean, quinoa, and Arabidopsis. [file Table2.xlsx]

## Sheet: ka_ks_out
Seq_1	Seq_2	Ka	Ks	Ka_Ks	EffectiveLen	AverageS-sites	AverageN-sites	cN	cS	pN	pS	Note	Average Ks
transcript:TraesCS4D02G052200.1	TraesAK58CH4A01G264800	0.015281	0.0935728	0.163306	3390	778.667	2611.33	39.5	68.5	0.0151264	0.0879709		0.043
transcript:TraesCS4D02G052200.1	TraesAK58CH4D01G059400	0	0	NaN	3390	775	2615	0	0	0	0
transcript:TraesCS4A02G262900.1	TraesAK58CH4A01G264800	0	0	NaN	3390	782.333	2607.67	0	0	0	0
transcript:TraesCS4A02G262900.1	TraesAK58CH4D01G059400	0.015281	0.0935728	0.163306	3390	778.667	2611.33	39.5	68.5	0.0151264	0.0879709
transcript:TraesCS5D02G401000.1	TraesAK58CH5A01G398700	0.00498277	0.0517893	0.0962123	3417	799.333	2617.67	13	40	0.00496625	0.0500417
transcript:TraesCS5D02G401000.1	TraesAK58CH5B01G403800	0.00652825	0.0570038	0.114523	3417	801.583	2615.42	17	44	0.00649992	0.0548914
transcript:TraesCS5D02G401000.1	TraesAK58CH5D01G454200	0	0	NaN	3417	800.667	2616.33	0	0	0	0
transcript:TraesCS5B02G396200.1	TraesAK58CH5A01G398700	0.0253708	0.106568	0.23807	3303	774.25	2528.75	63.0833	76.9167	0.0249464	0.0993435
transcript:TraesCS5B02G396200.1	TraesAK58CH5B01G403800	0.0188712	0.0368422	0.512218	3303	776.5	2526.5	47.0833	27.9167	0.0186358	0.0359519
transcript:TraesCS5B02G396200.1	TraesAK58CH5D01G454200	0.0257938	0.0960423	0.268567	3303	775.583	2527.42	64.0833	69.9167	0.0253553	0.0901472
transcript:TraesCS4B02G182400.1	TraesAK58CH4A01G122300	0.000375787	0.035506	0.0105838	3498	836.25	2661.75	1	29	0.000375693	0.0346786
transcript:TraesCS4B02G182400.1	TraesAK58CH4B01G194500	0	0	NaN	3498	836.667	2661.33	0	0	0	0
transcript:TraesCS4B02G182400.1	TraesAK58CH4D01G211500	0.00112991	0.0343092	0.0329331	3492	834.917	2657.08	3	28	0.00112906	0.0335363
transcript:TraesCS4D02G183400.1	TraesAK58CH4A01G122300	0.000752965	0.0293257	0.025676	3492	834.5	2657.5	2	24	0.000752587	0.0287597
transcript:TraesCS4D02G183400.1	TraesAK58CH4B01G194500	0.00112991	0.0343092	0.0329331	3492	834.917	2657.08	3	28	0.00112906	0.0335363
transcript:TraesCS4D02G183400.1	TraesAK58CH4D01G211500	0	0	NaN	3492	835.167	2656.83	0	0	0	0
transcript:TraesCS5A02G391300.2	TraesAK58CH5D01G454200	0.00498261	0.0491184	0.101441	3417	799.25	2617.75	13	38	0.0049661	0.0475446
transcript:TraesCS5A02G391300.2	TraesAK58CH5B01G403800	0.00613932	0.0625226	0.0981936	3417	800.167	2616.83	16	48	0.00611426	0.0599875
transcript:TraesCS5A02G391300.2	TraesAK58CH5A01G398700	0.000764015	0.00251073	0.304301	3417	797.917	2619.08	2	2	0.000763626	0.00250653
transcript:TraesCS4A02G122500.2	TraesAK58CH4D01G211500	0.000752965	0.0293257	0.025676	3492	834.5	2657.5	2	24	0.000752587	0.0287597
transcript:TraesCS4B02G052000.1	TraesAK58CH4D01G059400	0.0108519	0.0718498	0.151036	2655	613	2042	22	42	0.0107738	0.0685155
transcript:TraesCS4A02G122500.2	TraesAK58CH4B01G194500	0.000375787	0.035506	0.0105838	3498	836.25	2661.75	1	29	0.000375693	0.0346786
transcript:TraesCS4B02G052000.1	TraesAK58CH4A01G264800	0.0138595	0.0732705	0.189155	2655	616	2039	28	43	0.0137322	0.0698052
transcript:TraesCS4A02G122500.2	TraesAK58CH4A01G122300	0	0	NaN	3498	835.833	2662.17	0	0	0	0
Seq_1	Seq_2	Ka	Ks	Ka_Ks	EffectiveLen	AverageS-sites	AverageN-sites	cN	cS	pN	pS	Note
transcript:Zm00001eb216020_T002	TraesAK58CH4D01G059400	0.0858223	0.619699	0.13849	3387	778.917	2608.08	211.5	328.5	0.081094	0.42174		0.609
transcript:Zm00001eb396030_T001	TraesAK58CH4A01G122300	0.0540434	0.652396	0.0828383	3483	830	2653	138.333	361.667	0.0521422	0.435743
transcript:Zm00001eb396030_T001	TraesAK58CH4B01G194500	0.0540522	0.643308	0.0840223	3483	830.417	2652.58	138.333	358.667	0.0521504	0.431912
transcript:Zm00001eb396030_T001	TraesAK58CH4D01G211500	0.0544628	0.643002	0.0847009	3483	830.667	2652.33	139.333	358.667	0.0525324	0.431782
transcript:Zm00001eb014850_T001	TraesAK58CH4A01G122300	0.0415021	0.624333	0.0664744	3471	829.083	2641.92	106.667	351.333	0.0403747	0.423761
transcript:Zm00001eb014850_T001	TraesAK58CH4B01G194500	0.0419091	0.623843	0.0671788	3471	829.5	2641.5	107.667	351.333	0.0407597	0.423548
transcript:Zm00001eb014850_T001	TraesAK58CH4D01G211500	0.0415129	0.618035	0.0671691	3471	829.75	2641.25	106.667	349.333	0.0403849	0.42101
transcript:Zm00001eb057490_T002	TraesAK58CH5D01G454200	0.0664469	0.535736	0.124029	3405	797.083	2607.92	165.833	305.167	0.0635884	0.382854
transcript:Zm00001eb214800_T002	TraesAK58CH5D01G454200	0.0747826	0.528239	0.141569	3405	797.583	2607.42	185.583	302.417	0.0711752	0.379166
transcript:Zm00001eb057490_T002	TraesAK58CH5B01G403800	0.0658429	0.5184	0.127012	3405	798	2607	164.333	298.667	0.0630354	0.374269
transcript:Zm00001eb214800_T002	TraesAK58CH5B01G403800	0.0739629	0.522317	0.141605	3405	798.5	2606.5	183.583	300.417	0.0704329	0.376226
transcript:Zm00001eb057490_T002	TraesAK58CH5A01G398700	0.0680882	0.544802	0.124978	3405	795.75	2609.25	169.833	308.167	0.0650889	0.387266
transcript:Zm00001eb214800_T002	TraesAK58CH5A01G398700	0.076509	0.552343	0.138517	3405	796.25	2608.75	189.75	311.25	0.072736	0.390895
transcript:Zm00001eb055460_T004	TraesAK58CH4D01G059400	0.083096	0.735051	0.113048	3387	778.667	2608.33	205.167	364.833	0.0786581	0.468536
transcript:Zm00001eb055460_T004	TraesAK58CH4A01G264800	0.0813631	0.775695	0.104891	3387	782.333	2604.67	200.833	378.167	0.0771052	0.483383
Seq_1	Seq_2	Ka	Ks	Ka_Ks	EffectiveLen	AverageS-sites	AverageN-sites	cN	cS	pN	pS	Note
transcript:Os03t0719800-01	TraesAK58CH4A01G264800	0.0794586	0.549457	0.144613	3375	775.333	2599.67	196	302	0.0753943	0.38951		0.467
transcript:Os03t0719800-01	TraesAK58CH4D01G059400	0.0779291	0.556583	0.140014	3375	772	2603	192.667	303.333	0.0740172	0.392919
transcript:Os03t0752100-01	TraesAK58CH5A01G398700	0.0636482	0.42765	0.148832	3408	792.833	2615.17	159.583	258.417	0.0610222	0.325941
transcript:Os03t0752100-01	TraesAK58CH5B01G403800	0.0618328	0.418292	0.147822	3408	795.083	2612.92	155.083	254.917	0.0593526	0.320616
transcript:Os03t0752100-01	TraesAK58CH5D01G454200	0.0622258	0.412363	0.1509	3408	794.167	2613.83	156.083	251.917	0.0597143	0.317209
transcript:Os03t0309200-02	TraesAK58CH4D01G211500	0.0318972	0.460393	0.0692825	3492	834.167	2657.83	83	287	0.0312284	0.344056
transcript:Os03t0309200-02	TraesAK58CH4B01G194500	0.0320412	0.462381	0.0692962	3498	835.917	2662.08	83.5	288.5	0.0313664	0.34513
transcript:Os03t0309200-02	TraesAK58CH4A01G122300	0.0320361	0.45169	0.0709249	3498	835.5	2662.5	83.5	283.5	0.0313615	0.339318
Seq_1	Seq_2	Ka	Ks	Ka_Ks	EffectiveLen	AverageS-sites	AverageN-sites	cN	cS	pN	pS	Note
transcript:HORVU.MOREX.r3.5HG0511090.1	TraesAK58CH5D01G454200	0.01407	0.109726	0.128228	3417	798.417	2618.58	36.5	81.5	0.0139388	0.102077		0.098
transcript:HORVU.MOREX.r3.5HG0511090.1	TraesAK58CH5B01G403800	0.0159262	0.118695	0.134178	3417	799.333	2617.67	41.25	87.75	0.0157583	0.109779
transcript:HORVU.MOREX.r3.5HG0511090.1	TraesAK58CH5A01G398700	0.0161074	0.124222	0.129666	3417	797.083	2619.92	41.75	91.25	0.0159356	0.11448
transcript:HORVU.MOREX.r3.4HG0381880.1	TraesAK58CH4D01G211500	0.00415213	0.068906	0.0602579	3492	835.417	2656.58	11	55	0.00414066	0.0658354
transcript:HORVU.MOREX.r3.4HG0338060.1	TraesAK58CH4D01G059400	0.0241031	0.119893	0.201039	3390	776.167	2613.83	62	86	0.02372	0.110801
transcript:HORVU.MOREX.r3.4HG0381880.1	TraesAK58CH4B01G194500	0.00376767	0.0766517	0.0491531	3498	837.167	2660.83	10	61	0.00375822	0.0728648
transcript:HORVU.MOREX.r3.4HG0338060.1	TraesAK58CH4A01G264800	0.0259201	0.0977937	0.265049	3390	779.833	2610.17	66.5	71.5	0.0254773	0.0916863
transcript:HORVU.MOREX.r3.4HG0381880.1	TraesAK58CH4A01G122300	0.00338952	0.0727311	0.0466034	3498	836.75	2661.25	9	58	0.00338187	0.0693158
Seq_1	Seq_2	Ka	Ks	Ka_Ks	EffectiveLen	AverageS-sites	AverageN-sites	cN	cS	pN	pS	Note
transcript:KRH11936	TraesAK58CH4A01G122300	0.176459	2.92925	0.0602403	3405	792.167	2612.83	410.833	582.167	0.157237	0.734904		2.67
transcript:KRH11936	TraesAK58CH4D01G211500	0.177479	2.7875	0.0636696	3405	792.833	2612.17	412.833	580.167	0.158042	0.731764
transcript:KRH36969	TraesAK58CH4A01G122300	0.182651	2.53632	0.0720141	3405	789.5	2615.5	424	572	0.16211	0.724509
transcript:KRH36969	TraesAK58CH4D01G211500	0.183436	2.43274	0.075403	3405	790.167	2614.83	425.5	569.5	0.162725	0.720734
Seq_1	Seq_2	Ka	Ks	Ka_Ks	EffectiveLen	AverageS-sites	AverageN-sites	cN	cS	pN	pS	Note
transcript:AUR62039279-RA	TraesAK58CH4D01G211500	1.53174	NaN	NaN	66	18.25	47.75	31.1667	15.8333	0.652705	0.86758	High Sequence Divergence Value (pS>=0.75)	NaN
transcript:AUR62039279-RA	TraesAK58CH4B01G194500	1.4195	NaN	NaN	66	18.25	47.75	30.4167	15.5833	0.636998	0.853881	High Sequence Divergence Value (pS>=0.75)
transcript:AUR62039279-RA	TraesAK58CH4A01G122300	1.4195	NaN	NaN	66	18.25	47.75	30.4167	15.5833	0.636998	0.853881	High Sequence Divergence Value (pS>=0.75)
Seq_1	Seq_2	Ka	Ks	Ka_Ks	EffectiveLen	AverageS-sites	AverageN-sites	cN	cS	pN	pS	Note
transcript:AT4G16250.1	TraesAK58CH4B01G194500	0.224064	NaN	NaN	3441	809.25	2631.75	509.75	671.25	0.193692	0.829472	High Sequence Divergence Value (pS>=0.75)	NaN
Seq_1	Seq_2	Ka	Ks	Ka_Ks	EffectiveLen	AverageS-sites	AverageN-sites	cN	cS	pN	pS	Note
TraesAK58CH5A01G398700	TraesAK58CH5D01G454200	0.00498277	0.0517893	0.0962123	3417	799.333	2617.67	13	40	0.00496625	0.0500417		0.052
TraesAK58CH5B01G403800	TraesAK58CH5D01G454200	0.00652825	0.0570038	0.114523	3417	801.583	2615.42	17	44	0.00649992	0.0548914
TraesAK58CH5A01G398700	TraesAK58CH5B01G403800	0.00613952	0.0652372	0.0941106	3417	800.25	2616.75	16	50	0.00611445	0.0624805
TraesAK58CH4A01G122300	TraesAK58CH4D01G211500	0.000752965	0.0293257	0.025676	3492	834.5	2657.5	2	24	0.000752587	0.0287597
TraesAK58CH4B01G194500	TraesAK58CH4D01G211500	0.00112991	0.0343092	0.0329331	3492	834.917	2657.08	3	28	0.00112906	0.0335363
TraesAK58CH4A01G264800	TraesAK58CH4D01G059400	0.015281	0.0935728	0.163306	3390	778.667	2611.33	39.5	68.5	0.0151264	0.0879709
TraesAK58CH4A01G122300	TraesAK58CH4B01G194500	0.000375787	0.035506	0.0105838	3498	836.25	2661.75	1	29	0.000375693	0.0346786
