# Supplementary material for: Genome-wide identification and expression analysis of phytochrome gene family in Aikang58 wheat (Triticum aestivum L.)
Source: Front Plant Sci. 2025 Jan 21;15:1520457. doi: 10.3389/fpls.2024.1520457 (PMC11790602; doi:10.3389/fpls.2024.1520457)
Supplement: Supplementary Table 4 — Predicted gene specific SSR markers in the TaAkPHY genes. [file Table4.xlsx]

## Sheet: SRRPHY2.fasta
Predicted gene specific SSR markers in genomic sequences of wheat TaAkPHY genes.
Gene name	Gene ID	SSR nr.	SSR type	SSR	size	start	end
TaAkPHY1	TraesAK58CH4A01G122300	1	p3	(TAT)17	51	3537	3587
TaAkPHY3	TraesAK58CH4B01G194500	1	p3	(TAA)10	30	3505	3534
TaAkPHY4	TraesAK58CH4D01G059400	1	p1	(T)12	12	728	739
TaAkPHY4	TraesAK58CH4D01G059400	2	p1	(T)12	12	1861	1872
TaAkPHY7	TraesAK58CH5B01G403800	1	p3	(GGA)5	15	452	466
