# Supplementary material for: Genome-wide identification and expression analysis of phytochrome gene family in Aikang58 wheat (Triticum aestivum L.)
Source: Front Plant Sci. 2025 Jan 21;15:1520457. doi: 10.3389/fpls.2024.1520457 (PMC11790602; doi:10.3389/fpls.2024.1520457)
Supplement: Supplementary Table 5 — Predicted miRNA targets in the TaAkPHY genes. [file Table5.xlsx]

## Sheet: miRNA_target
miRNA_Acc.	Target_Acc.	Expectation	UPE$	miRNA_start	miRNA_end	Target_start	Target_end	miRNA_aligned_fragment	alignment	Target_aligned_fragment	Inhibition	Target_Desc.	Multiplicity
tae-miR1128	TraesAK58CH4B01G194500	1	-1	1	21	7088	7108	UACUACUCCCUCCGUCCGAAA	: : :::::::::::::::::	UAUGGGACGGAGGGAGUAGUA	Cleavage		5
tae-miR1130a	TraesAK58CH4D01G211500	1	-1	1	23	7013	7035	CCUCCGUCUCGUAAUGUAAGACG	: :::::.::::::.::::::::	CAUCUUAUAUUACGGGACGGAGG	Cleavage		2
tae-miR1130b-3p	TraesAK58CH4A01G122300	1	-1	1	21	6853	6873	UCUUAUAUUAUGGGACGGAGG	:::::::::.:::::.:::::	CCUCCGUCCUAUAAUGUAAGA	Cleavage		3
tae-miR1130a	TraesAK58CH4B01G194500	1.5	-1	1	23	6635	6657	CCUCCGUCUCGUAAUGUAAGACG	:::::::::::..:.::::::::	CGUCUUACAUUGUGGGACGGAGG	Cleavage		2
tae-miR1130a	TraesAK58CH4B01G194500	1.5	-1	1	23	7078	7100	CCUCCGUCUCGUAAUGUAAGACG	:::::.::::.:.::::::::	AAUCUUAUAUUAUGGGACGGAGG	Cleavage		2
tae-miR1130a	TraesAK58CH4D01G211500	1.5	-1	1	23	6580	6602	CCUCCGUCUCGUAAUGUAAGACG	:::::::::::..:.::::::::	CGUCUUACAUUGUGGGACGGAGG	Cleavage		2
tae-miR1130a	TraesAK58CH4A01G122300	1.5	-1	1	23	6550	6572	CCUCCGUCUCGUAAUGUAAGACG	:::::::::::..:.::::::::	CGUCUUACAUUGUGGGACGGAGG	Cleavage		1
tae-miR1127a	TraesAK58CH4B01G194500	2	-1	1	19	5402	5420	UCCUUCCGUUCGGAAUUAC	::: :::::.:::::.:::	GUAUUUCCGGACGGAGGGA	Cleavage		2
tae-miR1127b-3p	TraesAK58CH4B01G194500	2	-1	1	21	5302	5322	ACAAGUAUUUCUGGACGGAGG	:::::::::. ::::::::::	CCUCCGUCCGAAAAUACUUGU	Translation		1
tae-miR1128	TraesAK58CH4A01G122300	2	-1	1	21	6923	6943	UACUACUCCCUCCGUCCGAAA	.::.::::::::::::::	UCAUGGGCGGAGGGAGUAGUA	Cleavage		3
tae-miR1130b-3p	TraesAK58CH4A01G122300	2	-1	1	21	6503	6523	UCUUAUAUUAUGGGACGGAGG	::::::::::: :::.:::::	CCUCCGUCCCACAAUGUAAGA	Translation		3
tae-miR1130b-3p	TraesAK58CH4B01G194500	2	-1	1	21	6588	6608	UCUUAUAUUAUGGGACGGAGG	::::::::::: :::.:::::	CCUCCGUCCCACAAUGUAAGA	Translation		2
tae-miR1130b-3p	TraesAK58CH4D01G211500	2	-1	1	21	6533	6553	UCUUAUAUUAUGGGACGGAGG	::::::::::: :::.:::::	CCUCCGUCCCACAAUGUAAGA	Translation		2
tae-miR1120b-3p	TraesAK58CH4B01G194500	2.5	-1	1	21	6589	6609	UUCUUAUAUUGUGGGACAGAG	::: ::::::::::.:::::	CUCCGUCCCACAAUGUAAGAC	Cleavage		2
tae-miR1120b-3p	TraesAK58CH4D01G211500	2.5	-1	1	21	6534	6554	UUCUUAUAUUGUGGGACAGAG	::: ::::::::::.:::::	CUCCGUCCCACAAUGUAAGAU	Cleavage		2
tae-miR1120b-3p	TraesAK58CH4A01G122300	2.5	-1	1	21	6504	6524	UUCUUAUAUUGUGGGACAGAG	::: ::::::::::.:::::	CUCCGUCCCACAAUGUAAGAC	Cleavage		3
tae-miR1122c-3p	TraesAK58CH4A01G122300	2.5	-1	1	21	6853	6873	UCUAAUAUUAUGGGACGGAGG	:::::::::.:::::.: :::	CCUCCGUCCUAUAAUGUAAGA	Cleavage		4
tae-miR1122c-3p	TraesAK58CH4D01G211500	2.5	-1	1	21	6483	6503	UCUAAUAUUAUGGGACGGAGG	::::: ::::: :::::::::	CCUCCAUCCCACAAUAUUAGA	Translation		3
tae-miR1128	TraesAK58CH4B01G194500	2.5	-1	1	21	5406	5426	UACUACUCCCUCCGUCCGAAA	:: ::::::::::::::: ::	UUCCGGACGGAGGGAGUAUUA	Cleavage		5
tae-miR1128	TraesAK58CH4D01G211500	2.5	-1	1	21	7023	7043	UACUACUCCCUCCGUCCGAAA	::::::::::::::::.	UACGGGACGGAGGGAGUAGUG	Cleavage		2
tae-miR1130b-3p	TraesAK58CH4A01G122300	2.5	-1	1	21	6453	6473	UCUUAUAUUAUGGGACGGAGG	::::: ::::: :::::::::	CCUCCAUCCCACAAUAUAAGA	Translation		3
tae-miR1130b-3p	TraesAK58CH4B01G194500	2.5	-1	1	21	6538	6558	UCUUAUAUUAUGGGACGGAGG	::::: ::::: :::::::::	CCUCCAUCCCACAAUAUAAGA	Translation		2
tae-miR6197-5p	TraesAK58CH4D01G211500	2.5	-1	1	21	6935	6955	UCUGUAAACAAAUGUAGGACG	::.::.:::: ::::::::	GCUCUUAUAUUUCUUUACAGA	Cleavage		1
tae-miR1120b-3p	TraesAK58CH4B01G194500	3	-1	1	21	6539	6559	UUCUUAUAUUGUGGGACAGAG	::: :::::::::::::::	CUCCAUCCCACAAUAUAAGAC	Cleavage		2
tae-miR1120b-3p	TraesAK58CH4A01G122300	3	-1	1	21	6454	6474	UUCUUAUAUUGUGGGACAGAG	::: :::::::::::::::	CUCCAUCCCACAAUAUAAGAC	Cleavage		3
tae-miR1127a	TraesAK58CH4B01G194500	3	-1	1	19	7011	7029	UCCUUCCGUUCGGAAUUAC	:::: :: :::::::.:::	GUAAAUCGGAACGGAGGGA	Cleavage		2
tae-miR1128	TraesAK58CH4B01G194500	3	-1	1	21	2447	2468	UACUACUCCCUCCG-UCCGAAA	::: ::: ::::::::::::::	UUUAGGAACGGAGGGAGUAGUA	Cleavage		5
tae-miR5175-5p	TraesAK58CH4B01G194500	3	-1	1	21	7001	7021	UUCCAAAUUACUCGUCGUGGU	:::::::::::::: : ::::	ACCACGACGAGUAAAUCGGAA	Cleavage		1
tae-miR1120b-3p	TraesAK58CH4A01G122300	3.5	-1	1	21	6854	6874	UUCUUAUAUUGUGGGACAGAG	::: ::::.:.:::.:::::	CUCCGUCCUAUAAUGUAAGAU	Cleavage		3
tae-miR1121	TraesAK58CH4D01G211500	3.5	-1	1	22	6899	6920	AGUAGUGAUCUAAACGCUCUUA	::::::: ::::::::::::	UAAGAGCAUUUAGAUCACUAAA	Cleavage		1
tae-miR1122c-3p	TraesAK58CH4A01G122300	3.5	-1	1	21	6503	6523	UCUAAUAUUAUGGGACGGAGG	::::::::::: :::.: :::	CCUCCGUCCCACAAUGUAAGA	Translation		4
tae-miR1122c-3p	TraesAK58CH4D01G211500	3.5	-1	1	21	6533	6553	UCUAAUAUUAUGGGACGGAGG	::::::::::: :::.: :::	CCUCCGUCCCACAAUGUAAGA	Translation		3
tae-miR1122c-3p	TraesAK58CH4B01G194500	3.5	-1	1	21	6588	6608	UCUAAUAUUAUGGGACGGAGG	::::::::::: :::.: :::	CCUCCGUCCCACAAUGUAAGA	Translation		3
tae-miR5048-5p	TraesAK58CH4A01G264800	3.5	-1	1	22	536	557	UUUGCAGGUUUUAGGUCUAAGU	:::::.: .:.::::.:::	UGGUAGACUUUGAGCCUGUAAA	Cleavage		1
tae-miR9781	TraesAK58CH4B01G194500	3.5	-1	1	21	6196	6216	UUUUGUCACAUAUAAUACAUA	:: :::::::::.::::	UUGGUUGUAUAUGUGAUAAAA	Cleavage		1
tae-miR1122c-3p	TraesAK58CH4A01G122300	4	-1	1	21	6453	6473	UCUAAUAUUAUGGGACGGAGG	::::: ::::: ::::: :::	CCUCCAUCCCACAAUAUAAGA	Translation		4
tae-miR1122c-3p	TraesAK58CH4B01G194500	4	-1	1	21	6538	6558	UCUAAUAUUAUGGGACGGAGG	::::: ::::: ::::: :::	CCUCCAUCCCACAAUAUAAGA	Translation		3
tae-miR1128	TraesAK58CH4B01G194500	4	-1	1	21	5674	5694	UACUACUCCCUCCGUCCGAAA	:::::::::::::::	GGGGAGACGGAGGGAGUAGUU	Cleavage		5
tae-miR1128	TraesAK58CH4B01G194500	4	-1	1	21	6645	6665	UACUACUCCCUCCGUCCGAAA	: : ::::::::::: :: ::	UGUGGGACGGAGGGAUUAUUA	Cleavage		5
tae-miR1128	TraesAK58CH4A01G122300	4	-1	1	21	5598	5618	UACUACUCCCUCCGUCCGAAA	:::::::::::::::	GGGGAGACGGAGGGAGUAGUU	Cleavage		3
tae-miR1128	TraesAK58CH4A01G122300	4	-1	1	21	6560	6580	UACUACUCCCUCCGUCCGAAA	: : ::::::::::: :: ::	UGUGGGACGGAGGGAUUAUUA	Cleavage		3
tae-miR1128	TraesAK58CH4D01G211500	4	-1	1	21	6590	6610	UACUACUCCCUCCGUCCGAAA	: : ::::::::::: :: ::	UGUGGGACGGAGGGAUUAUUA	Cleavage		2
tae-miR1130b-3p	TraesAK58CH4D01G211500	4	-1	1	21	6483	6503	UCUUAUAUUAUGGGACGGAGG	::::: ::::: ::::: :::	CCUCCAUCCCACAAUAUUAGA	Translation		2
tae-miR1133	TraesAK58CH4B01G194500	4	-1	1	22	5406	5427	CAUAUACUCCCUCCGUCCGAAA	:: ::::::::::::::::	UUCCGGACGGAGGGAGUAUUAA	Cleavage		2
tae-miR1137b-5p	TraesAK58CH4B01G194500	4	-1	1	21	7078	7098	UCCGUUCCAGAAUAGAUGACC	:: : :::: :::.:::::	AAUCUUAUAUUAUGGGACGGA	Translation		3
tae-miR5048-5p	TraesAK58CH4D01G059400	4	-1	1	22	2546	2567	UUUGCAGGUUUUAGGUCUAAGU	:::::.: .:.::::..::	UGGUAGACUUUGAGCCUGUGAA	Cleavage		1
tae-miR9668-5p	TraesAK58CH4B01G194500	4	-1	1	21	5308	5328	CCAAUGACAAGUAUUUUCGGA	::::::::::::::::::	UCCGAAAAUACUUGUCAUCAA	Cleavage		1
tae-miR9774	TraesAK58CH4D01G059400	4	-1	1	22	3315	3336	CAAGAUAUUGGGUAUUUCUGUC	:::... :::::::::: ::	AUCAGGGGCACCCAAUAUCAUG	Cleavage		1
tae-miR9774	TraesAK58CH4A01G264800	4	-1	1	22	1305	1326	CAAGAUAUUGGGUAUUUCUGUC	:::... :::::::::: ::	AUCAGGGGCACCCAAUAUCAUG	Cleavage		1
tae-miR1120b-3p	TraesAK58CH4D01G211500	4.5	-1	1	21	6484	6504	UUCUUAUAUUGUGGGACAGAG	::: ::::::::::: :::	CUCCAUCCCACAAUAUUAGAC	Cleavage		2
tae-miR1122c-3p	TraesAK58CH4D01G211500	4.5	-1	1	21	6667	6687	UCUAAUAUUAUGGGACGGAGG	:::: :. ::: ::::::::	GCUCCAUUACAUUAUAUUAGA	Cleavage		3
tae-miR1133	TraesAK58CH4B01G194500	4.5	-1	1	22	7014	7036	CAUAUACUCCCUCCG-UCCGAAA	::::: :::::::::::::	AAUCGGAACGGAGGGAGUAUAAU	Cleavage		2
tae-miR1135	TraesAK58CH4B01G194500	4.5	-1	1	24	6954	6977	CUGCGACAAGUAAUUCCGAACGGA	::.:::: :: ::::: ::::..:	UCUGUUCCGAUUUACUCGUCGUGG	Cleavage		1
tae-miR531	TraesAK58CH4B01G194500	4.5	-1	1	21	986	1006	CGCUCGCCGGAGCAGCGUGCA	::::: ::: :::.::: :	GCCACGCAGCUGCGGUGAGGG	Translation		1
tae-miR531	TraesAK58CH4D01G211500	4.5	-1	1	21	1194	1214	CGCUCGCCGGAGCAGCGUGCA	::::: ::: :::.::: :	GCCACGCAGCUGCGGUGAGGG	Translation		1
tae-miR531	TraesAK58CH4A01G122300	4.5	-1	1	21	1200	1220	CGCUCGCCGGAGCAGCGUGCA	::::: ::: :::.::: :	GCCACGCAGCUGCGGUGAGGG	Translation		1
tae-miR5384-3p	TraesAK58CH5A01G398700	4.5	-1	1	21	792	812	UGAGCGCGCCGCCGUCGAAUG	:: :: :::::::::::	UCACCGCCGCCGGCGCGCUCA	Cleavage		1
tae-miR9654a-3p	TraesAK58CH4D01G211500	4.5	-1	1	22	5774	5795	UUCUGAAAGGCUUGAAGCGAAU	::. :. :::.::::::.:	AAGCGUAUUCAGCUUUUCAGGA	Cleavage		1
tae-miR9654a-3p	TraesAK58CH4A01G122300	4.5	-1	1	22	5744	5765	UUCUGAAAGGCUUGAAGCGAAU	::. :. :::.::::::.:	AAGCGUAUUCAGCUUUUCAGGA	Cleavage		1
tae-miR9657b-5p	TraesAK58CH5B01G403800	4.5	-1	1	21	1985	2005	UUCGUCGGAGAAGCAUGUUGC	: ::: :::::::: :.: ::	GGAACUUGCUUCUCAGGCAAA	Cleavage		1
tae-miR9657b-5p	TraesAK58CH5D01G454200	4.5	-1	1	21	1581	1601	UUCGUCGGAGAAGCAUGUUGC	: ::: :::::::: :.: ::	GGAACUUGCUUCUCAGGCAAA	Cleavage		1
tae-miR9657b-5p	TraesAK58CH5A01G398700	4.5	-1	1	21	1420	1440	UUCGUCGGAGAAGCAUGUUGC	: ::: :::::::: :.: ::	GGAACUUGCUUCUCAGGCAAA	Cleavage		1
tae-miR9673-5p	TraesAK58CH5B01G403800	4.5	-1	1	20	3492	3511	UAAGAAGCAAAUAGCACAUG	::::: :::::::.::.	CCGGUGCUCUUUGCUUUUUG	Cleavage		1
tae-miR9673-5p	TraesAK58CH4D01G211500	4.5	-1	1	20	3238	3257	UAAGAAGCAAAUAGCACAUG	.: ::::: : ::::::::.	UAGGUGCUUUCUGCUUCUUG	Translation		2
tae-miR9679-5p	TraesAK58CH4B01G194500	4.5	-1	1	21	1653	1673	CAGAACCAGAAUGAGUAGCUC	.::.:.:::.:::::: :	UGAUUAUUUAUUUUGGUUCCG	Cleavage		1
tae-miR1118	TraesAK58CH4D01G211500	5	-1	1	23	5852	5874	CACUACAUUAUGGAAUGGAGGGA	:: : : :::.:::..:: ::::	UCACACAAUUUCAUGGUGCAGUG	Cleavage		1
tae-miR1120a	TraesAK58CH4A01G122300	5	-1	1	24	6854	6876	ACAUUCUUAUAUUAUGAGACGGAG	::::::: .:::::.::::: :::	CUCCGUCCUAUAAUGUAAGA-UGU	Cleavage		1
tae-miR1120a	TraesAK58CH4B01G194500	5	-1	1	24	6539	6562	ACAUUCUUAUAUUAUGAGACGGAG	:::: :: :: ::::::::: : :	CUCCAUCCCACAAUAUAAGACUUU	Cleavage		1
tae-miR1122c-3p	TraesAK58CH4A01G122300	5	-1	1	21	6637	6657	UCUAAUAUUAUGGGACGGAGG	::.: :. ::: ::::::::	GCUUCAUUACAUUAUAUUAGA	Cleavage		4
tae-miR1122c-3p	TraesAK58CH4B01G194500	5	-1	1	21	6722	6742	UCUAAUAUUAUGGGACGGAGG	::.: :. ::: ::::::::	GCUUCAUUACAUUAUAUUAGA	Cleavage		3
tae-miR1131	TraesAK58CH4B01G194500	5	-1	1	22	5781	5802	UAGUACCGGUUCGUGGCUAACC	:.:: .. .:::::::::.	UCAUGGCGGUAGACCGGUACUG	Cleavage		1
tae-miR1131	TraesAK58CH4D01G211500	5	-1	1	22	5728	5749	UAGUACCGGUUCGUGGCUAACC	:.:: .. .:::::::::.	UCAUGGCGGUAGACCGGUACUG	Cleavage		1
tae-miR1131	TraesAK58CH4A01G122300	5	-1	1	22	5698	5719	UAGUACCGGUUCGUGGCUAACC	:.:: .. .:::::::::.	UCAUGGCGGUAGACCGGUACUG	Cleavage		1
tae-miR1137a	TraesAK58CH5B01G403800	5	-1	1	20	2115	2134	UAGUACAAAGUUGAGUCAUC	::::.. ::.: ::::..::	GAUGGUGCAGCAUUGUGUUA	Cleavage		1
tae-miR1137a	TraesAK58CH5D01G454200	5	-1	1	20	1711	1730	UAGUACAAAGUUGAGUCAUC	::::.. ::.: ::::..::	GAUGGUGCAGCAUUGUGUUA	Cleavage		1
tae-miR1137a	TraesAK58CH5A01G398700	5	-1	1	20	1550	1569	UAGUACAAAGUUGAGUCAUC	::::.. ::.: ::::..::	GAUGGUGCAGCAUUGUGUUA	Cleavage		1
tae-miR1137b-5p	TraesAK58CH4B01G194500	5	-1	1	21	2438	2458	UCCGUUCCAGAAUAGAUGACC	: :: ::::. ::::::::	AGACAAAUAUUUAGGAACGGA	Cleavage		3
tae-miR1137b-5p	TraesAK58CH4B01G194500	5	-1	1	21	6635	6655	UCCGUUCCAGAAUAGAUGACC	::: : ::: :::.:::::	CGUCUUACAUUGUGGGACGGA	Translation		3
tae-miR1137b-5p	TraesAK58CH4D01G211500	5	-1	1	21	6580	6600	UCCGUUCCAGAAUAGAUGACC	::: : ::: :::.:::::	CGUCUUACAUUGUGGGACGGA	Translation		1
tae-miR1137b-5p	TraesAK58CH4A01G122300	5	-1	1	21	6550	6570	UCCGUUCCAGAAUAGAUGACC	::: : ::: :::.:::::	CGUCUUACAUUGUGGGACGGA	Translation		1
tae-miR171a	TraesAK58CH4D01G059400	5	-1	1	21	6797	6817	UGAUUGAGCCGUGCCAAUAUC	::::::::.:...:::	UUGUGUGGCACGGUUUGGUCA	Cleavage		1
tae-miR5049-3p	TraesAK58CH4D01G059400	5	-1	1	21	4837	4857	AAUAUGGAUCGGAGGGAGUAC	:::.::. :.. ::.::::::	GUAUUCUGUUUUAUUCAUAUU	Translation		1
tae-miR5049-3p	TraesAK58CH4A01G264800	5	-1	1	21	2827	2847	AAUAUGGAUCGGAGGGAGUAC	:::.::. :.. ::.::::::	GUAUUCUGUUUUAUUCAUAUU	Translation		1
tae-miR5384-3p	TraesAK58CH5B01G403800	5	-1	1	21	1357	1377	UGAGCGCGCCGCCGUCGAAUG	:: .: :::::::::::	UCACCGCUGCCGGCGCGCUCA	Cleavage		1
tae-miR9657a-3p	TraesAK58CH5B01G403800	5	-1	1	21	4961	4981	UGUGCUUCCUCGUCGAACGGU	: ::::::::: ::: ..:	GGCCUUCGACGAGCAAGAGUA	Cleavage		1
tae-miR9657a-3p	TraesAK58CH5D01G454200	5	-1	1	21	4552	4572	UGUGCUUCCUCGUCGAACGGU	: ::::::::: ::: ..:	GGCCUUCGACGAGCAAGAGUA	Cleavage		1
tae-miR9657a-3p	TraesAK58CH5A01G398700	5	-1	1	21	4386	4406	UGUGCUUCCUCGUCGAACGGU	: ::::::::: ::: ..:	GGCCUUCGACGAGCAAGAGUA	Cleavage		1
tae-miR9657b-3p	TraesAK58CH4D01G059400	5	-1	1	21	6351	6371	CGUGCUUCCUCGUCGAACGGU	:: : :.::::.::.:.:	GACGCUGAAUGAGGGAGUAUG	Cleavage		1
tae-miR9657b-5p	TraesAK58CH4D01G059400	5	-1	1	21	4619	4638	UUCGUCGGAGAAGCAUGUUGC	.:: ::::::::: :..:::	AUAAGAUGCUUCUC-GGUGAA	Cleavage		1
tae-miR9657b-5p	TraesAK58CH4A01G264800	5	-1	1	21	2609	2628	UUCGUCGGAGAAGCAUGUUGC	.:: ::::::::: :..:::	AUAAGAUGCUUCUC-GGUGAA	Cleavage		1
tae-miR9657c-3p	TraesAK58CH4D01G059400	5	-1	1	21	6351	6371	CGUGCUUCCUCGUCGAACGGU	:: : :.::::.::.:.:	GACGCUGAAUGAGGGAGUAUG	Cleavage		1
tae-miR9661-5p	TraesAK58CH4D01G059400	5	-1	1	21	259	279	UGAAGUAGAGCAGGGACCUCA	:: ::.::::::::.. ::	CGACGUUCCUGCUCUGUGUCC	Cleavage		1
tae-miR9663-5p	TraesAK58CH4D01G059400	5	-1	1	21	5133	5153	AAGCGUAGUCGAACGAAUCUG	: :: :.:::: :.::::.:	CUGAAUUGUUCUAUUACGUUC	Translation		1
tae-miR9663-5p	TraesAK58CH4A01G264800	5	-1	1	21	3123	3143	AAGCGUAGUCGAACGAAUCUG	: :: :.:::: :.::::.:	CUGAAUUGUUCUAUUACGUUC	Translation		1
tae-miR9666b-3p	TraesAK58CH5B01G403800	5	-1	1	22	1957	1978	CGGUUGGGCUGUAUGAUGGCGA	.:. ::::::::.::::	UGUUCGGCAUACAGCUCAACAA	Cleavage		1
tae-miR9666b-3p	TraesAK58CH5D01G454200	5	-1	1	22	1553	1574	CGGUUGGGCUGUAUGAUGGCGA	.:. ::::::::.::::	UGUUCGGCAUACAGCUCAACAA	Cleavage		1
tae-miR9666b-3p	TraesAK58CH5A01G398700	5	-1	1	22	1392	1413	CGGUUGGGCUGUAUGAUGGCGA	.:. ::::::::.::::	UGUUCGGCAUACAGCUCAACAA	Cleavage		1
tae-miR9667-5p	TraesAK58CH4D01G059400	5	-1	1	21	1879	1899	AAAUAUGGCAAACAAUGAAUG	..:: :: :::: ::::: ::	UGUUAAUGGUUUACCAUACUU	Cleavage		1
tae-miR9672b	TraesAK58CH5A01G398700	5	-1	1	21	182	202	UACCACGACUGUCAUUAAGCA	::: .. :...::::::::.	AGCUCGGGGGUGGUCGUGGUG	Cleavage		1
tae-miR9673-5p	TraesAK58CH4D01G211500	5	-1	1	20	6110	6128	UAAGAAGCAAAUAGCACAUG	:::: :.::::.:::::	GCUGUG-UGUUUGUUUCUUC	Cleavage		2
tae-miR9673-5p	TraesAK58CH4B01G194500	5	-1	1	20	6164	6182	UAAGAAGCAAAUAGCACAUG	:::: :.::::.:::::	GCUGUG-UGUUUGUUUCUUC	Cleavage		1
tae-miR9673-5p	TraesAK58CH4A01G122300	5	-1	1	20	6081	6099	UAAGAAGCAAAUAGCACAUG	:::: :.::::.:::::	GCUGUG-UGUUUGUUUCUUC	Cleavage		1
tae-miR9674b-5p	TraesAK58CH4A01G264800	5	-1	1	21	1965	1985	AUAGCAUCAUCCAUCCUACCC	:: .: :::::::::::	GCUAAGAGUUGAUGAUGCUAU	Cleavage		1
tae-miR9679-5p	TraesAK58CH4D01G211500	5	-1	1	21	1861	1881	CAGAACCAGAAUGAGUAGCUC	.::.:..::.:::::: :	UGAUUAUUUGUUUUGGUUCCG	Cleavage		1
tae-miR9679-5p	TraesAK58CH4A01G122300	5	-1	1	21	1867	1887	CAGAACCAGAAUGAGUAGCUC	.::.:..::.:::::: :	UGAUUAUUUGUUUUGGUUCCG	Cleavage		1
tae-miR9777	TraesAK58CH5B01G403800	5	-1	1	20	1922	1941	AGCAAACAUAUCUGAGCACA	::::::.:::: ::::	CCCGCUCAGGUAUGCUUGCG	Cleavage		1
tae-miR9777	TraesAK58CH5D01G454200	5	-1	1	20	1518	1537	AGCAAACAUAUCUGAGCACA	::::::.:::: ::::	CCCGCUCAGGUAUGCUUGCG	Cleavage		1
