# Supplementary material for: Genome-wide identification and expression analysis of phytochrome gene family in Aikang58 wheat (Triticum aestivum L.)
Source: Front Plant Sci. 2025 Jan 21;15:1520457. doi: 10.3389/fpls.2024.1520457 (PMC11790602; doi:10.3389/fpls.2024.1520457)
Supplement: Supplementary Table 8 — GO enrichment of genes co-expressed with the eight TaAkPHYs. [file Table8.xlsx]

## Sheet: TaAkPHY1, 2, 5
GO enrichment
ID	Description	GeneRatio	BgRatio	pvalue	p.adjust	qvalue	geneID	Count	Ontology
GO:0000166	nucleotide binding	5/73	322/21985	0.00435368	0.0178419	0.0107991	TraesAK58CH2D01G203500/TraesAK58CH6A01G194900/TraesAK58CH6D01G257600/TraesAK58CH3D01G125200/TraesAK58CH3A01G111300	5	MF
GO:0000226	microtubule cytoskeleton organization	7/73	163/21985	1.1693e-06	2.00452e-05	1.21326e-05	TraesAK58CH5A01G454400/TraesAK58CH6A01G226100/TraesAK58CH5B01G458300/TraesAK58CH5B01G165500/TraesAK58CH6D01G286400/TraesAK58CH5D01G510800/TraesAK58CH7A01G178000	7	BP
GO:0000502	proteasome complex	2/73	88/21985	0.0346505	0.0945014	0.0571982	TraesAK58CH2D01G390600/TraesAK58CH4A01G045200	2	CC
GO:0003774	motor activity	1/73	38/21985	0.11882	0.206644	0.125074	TraesAK58CH5B01G165500	1	MF
GO:0003777	microtubule motor activity	1/73	27/21985	0.0859358	0.163687	0.0990738	TraesAK58CH5B01G165500	1	MF
GO:0003779	actin binding	3/73	102/21985	0.00476645	0.0178742	0.0108186	TraesAK58CH3B01G034600/TraesAK58CH3D01G035300/TraesAK58CH3A01G044400	3	MF
GO:0004842	ubiquitin-protein transferase activity	1/73	424/21985	0.759246	0.772114	0.467332	TraesAK58CH7A01G178000	1	MF
GO:0005089	Rho guanyl-nucleotide exchange factor activity	3/73	17/21985	2.30981e-05	0.000307974	0.000186405	TraesAK58CH4A01G130000/TraesAK58CH4B01G185100/TraesAK58CH4D01G202600	3	MF
GO:0005102	receptor binding	1/73	131/21985	0.354027	0.451949	0.273548	TraesAK58CH7A01G178000	1	MF
GO:0005507	copper ion binding	4/73	235/21985	0.00778762	0.0267004	0.0161608	TraesAK58CH2D01G548700/TraesAK58CH6A01G015500/TraesAK58CH6B01G024300/TraesAK58CH5D01G264700	4	MF
GO:0005509	calcium ion binding	1/73	120/21985	0.329816	0.430194	0.260381	TraesAK58CH3A01G187500	1	MF
GO:0005524	ATP binding	5/73	181/21985	0.000341809	0.00273447	0.00165507	TraesAK58CH2D01G203500/TraesAK58CH6A01G194900/TraesAK58CH6D01G257600/TraesAK58CH3D01G125200/TraesAK58CH3A01G111300	5	MF
GO:0005740	mitochondrial envelope	4/73	245/21985	0.00898526	0.0283994	0.0171891	TraesAK58CH6D01G491100/TraesAK58CH2D01G331000/TraesAK58CH3D01G125200/TraesAK58CH3A01G111300	4	CC
GO:0005741	mitochondrial outer membrane	2/73	30/21985	0.00445435	0.0178419	0.0107991	TraesAK58CH3D01G125200/TraesAK58CH3A01G111300	2	CC
GO:0005743	mitochondrial inner membrane	4/73	189/21985	0.00362828	0.0167416	0.0101331	TraesAK58CH6D01G491100/TraesAK58CH2D01G331000/TraesAK58CH3D01G125200/TraesAK58CH3A01G111300	4	CC
GO:0005747	mitochondrial respiratory chain complex I	1/73	50/21985	0.153364	0.242154	0.146567	TraesAK58CH6D01G491100	1	CC
GO:0005750	mitochondrial respiratory chain complex III	3/73	20/21985	3.84469e-05	0.000419421	0.00025386	TraesAK58CH2D01G331000/TraesAK58CH3D01G125200/TraesAK58CH3A01G111300	3	CC
GO:0005758	mitochondrial intermembrane space	2/73	20/21985	0.00198774	0.0099387	0.00601553	TraesAK58CH3D01G125200/TraesAK58CH3A01G111300	2	CC
GO:0005759	mitochondrial matrix	2/73	47/21985	0.0106744	0.0328443	0.0198794	TraesAK58CH3D01G125200/TraesAK58CH3A01G111300	2	CC
GO:0005777	peroxisome	2/73	358/21985	0.333953	0.430907	0.260812	TraesAK58CH4A01G497000/TraesAK58CH7A01G047300	2	CC
GO:0005779	integral component of peroxisomal membrane	2/73	10/21985	0.000481008	0.00360756	0.00218352	TraesAK58CH4A01G497000/TraesAK58CH7A01G047300	2	CC
GO:0005856	cytoskeleton	12/73	359/21985	2.25032e-09	6.75097e-08	4.08611e-08	TraesAK58CH5A01G454400/TraesAK58CH6A01G226100/TraesAK58CH5B01G458300/TraesAK58CH3D01G417400/TraesAK58CH5B01G165500/TraesAK58CH2D01G502700/TraesAK58CH5A01G000500/TraesAK58CH6D01G286400/TraesAK58CH2D01G296000/TraesAK58CH5D01G510800/TraesAK58CH7A01G178000/TraesAK58CH5D01G046200	12	CC
GO:0005874	microtubule	11/73	162/21985	5.92595e-12	7.11114e-10	4.30411e-10	TraesAK58CH5A01G454400/TraesAK58CH6A01G226100/TraesAK58CH5B01G458300/TraesAK58CH3D01G417400/TraesAK58CH5B01G165500/TraesAK58CH5A01G000500/TraesAK58CH6D01G286400/TraesAK58CH2D01G296000/TraesAK58CH5D01G510800/TraesAK58CH7A01G178000/TraesAK58CH5D01G046200	11	CC
GO:0005876	spindle microtubule	3/73	40/21985	0.000317697	0.00272312	0.0016482	TraesAK58CH6A01G226100/TraesAK58CH3D01G417400/TraesAK58CH6D01G286400	3	CC
GO:0005985	sucrose metabolic process	1/73	79/21985	0.231427	0.322921	0.195452	TraesAK58CH5A01G409700	1	BP
GO:0006073	cellular glucan metabolic process	2/73	189/21985	0.130302	0.217477	0.131631	TraesAK58CH3B01G191200/TraesAK58CH7A01G178000	2	BP
GO:0006090	pyruvate metabolic process	1/73	27/21985	0.0859358	0.163687	0.0990738	TraesAK58CH7A01G103900	1	BP
GO:0006096	glycolytic process	1/73	16/21985	0.0518416	0.119635	0.0724104	TraesAK58CH7A01G103900	1	BP
GO:0006163	purine nucleotide metabolic process	1/73	213/21985	0.509277	0.582031	0.352282	TraesAK58CH7A01G103900	1	BP
GO:0006164	purine nucleotide biosynthetic process	1/73	169/21985	0.431214	0.517457	0.313198	TraesAK58CH7A01G103900	1	BP
GO:0006165	nucleoside diphosphate phosphorylation	1/73	22/21985	0.070591	0.14605	0.0883989	TraesAK58CH7A01G103900	1	BP
GO:0006457	protein folding	1/73	65/21985	0.194671	0.288401	0.174558	TraesAK58CH5B01G209300	1	BP
GO:0006511	ubiquitin-dependent protein catabolic process	1/73	195/21985	0.478709	0.55772	0.337567	TraesAK58CH6A01G220100	1	BP
GO:0006520	cellular amino acid metabolic process	1/73	331/21985	0.670196	0.711712	0.430773	TraesAK58CH2D01G203500	1	BP
GO:0006605	protein targeting	1/73	137/21985	0.366868	0.463412	0.280486	TraesAK58CH2D01G502700	1	BP
GO:0006631	fatty acid metabolic process	1/73	323/21985	0.661167	0.708393	0.428764	TraesAK58CH5A01G409700	1	BP
GO:0006633	fatty acid biosynthetic process	1/73	147/21985	0.387711	0.484639	0.293334	TraesAK58CH5A01G409700	1	BP
GO:0006754	ATP biosynthetic process	1/73	24/21985	0.0767592	0.153518	0.092919	TraesAK58CH7A01G103900	1	BP
GO:0006886	intracellular protein transport	1/73	290/21985	0.621272	0.677752	0.410218	TraesAK58CH2D01G502700	1	BP
GO:0007010	cytoskeleton organization	10/73	310/21985	7.61886e-08	1.52377e-06	9.22283e-07	TraesAK58CH5A01G454400/TraesAK58CH6A01G226100/TraesAK58CH5B01G458300/TraesAK58CH3B01G034600/TraesAK58CH5B01G165500/TraesAK58CH3D01G035300/TraesAK58CH6D01G286400/TraesAK58CH5D01G510800/TraesAK58CH7A01G178000/TraesAK58CH3A01G044400	10	BP
GO:0007017	microtubule-based process	7/73	174/21985	1.80937e-06	2.71406e-05	1.64272e-05	TraesAK58CH5A01G454400/TraesAK58CH6A01G226100/TraesAK58CH5B01G458300/TraesAK58CH5B01G165500/TraesAK58CH6D01G286400/TraesAK58CH5D01G510800/TraesAK58CH7A01G178000	7	BP
GO:0007031	peroxisome organization	2/73	63/21985	0.0186393	0.0545541	0.0330196	TraesAK58CH4A01G497000/TraesAK58CH7A01G047300	2	BP
GO:0007033	vacuole organization	1/73	119/21985	0.327571	0.430194	0.260381	TraesAK58CH4B01G054600	1	BP
GO:0007034	vacuolar transport	1/73	82/21985	0.239085	0.329773	0.199599	TraesAK58CH2D01G502700	1	BP
GO:0007059	chromosome segregation	1/73	153/21985	0.399891	0.49471	0.29943	TraesAK58CH5B01G165500	1	BP
GO:0008017	microtubule binding	9/73	116/21985	1.69271e-10	1.01563e-08	6.14722e-09	TraesAK58CH5A01G454400/TraesAK58CH6A01G226100/TraesAK58CH5B01G458300/TraesAK58CH3D01G417400/TraesAK58CH5A01G000500/TraesAK58CH6D01G286400/TraesAK58CH5D01G510800/TraesAK58CH7A01G178000/TraesAK58CH5D01G046200	9	MF
GO:0008270	zinc ion binding	2/73	152/21985	0.0908536	0.16773	0.101521	TraesAK58CH6A01G194900/TraesAK58CH6D01G257600	2	MF
GO:0008360	regulation of cell shape	3/73	51/21985	0.000652347	0.00460428	0.0027868	TraesAK58CH4A01G130000/TraesAK58CH4B01G185100/TraesAK58CH4D01G202600	3	BP
GO:0008483	transaminase activity	3/73	52/21985	0.000690643	0.00460428	0.0027868	TraesAK58CH2D01G203500/TraesAK58CH6A01G015500/TraesAK58CH6B01G024300	3	MF
GO:0009055	electron carrier activity	1/73	15/21985	0.0486807	0.114543	0.0693285	TraesAK58CH2D01G331000	1	MF
GO:0009060	aerobic respiration	1/73	19/21985	0.0612625	0.136139	0.0823998	TraesAK58CH2D01G331000	1	BP
GO:0009063	cellular amino acid catabolic process	1/73	67/21985	0.200026	0.292721	0.177173	TraesAK58CH2D01G203500	1	BP
GO:0009152	purine ribonucleotide biosynthetic process	1/73	166/21985	0.425467	0.515717	0.312144	TraesAK58CH7A01G103900	1	BP
GO:0009156	ribonucleoside monophosphate biosynthetic process	1/73	31/21985	0.0980314	0.178239	0.107881	TraesAK58CH7A01G103900	1	BP
GO:0009165	nucleotide biosynthetic process	1/73	226/21985	0.530247	0.59467	0.359932	TraesAK58CH7A01G103900	1	BP
GO:0009168	purine ribonucleoside monophosphate biosynthetic process	1/73	27/21985	0.0859358	0.163687	0.0990738	TraesAK58CH7A01G103900	1	BP
GO:0009664	plant-type cell wall organization	3/73	178/21985	0.0214619	0.0613198	0.0371146	TraesAK58CH3B01G191200/TraesAK58CH5B01G165500/TraesAK58CH7A01G178000	3	BP
GO:0009785	blue light signaling pathway	1/73	42/21985	0.130486	0.217477	0.131631	TraesAK58CH7A01G257300	1	BP
GO:0010215	cellulose microfibril organization	3/73	24/21985	6.76119e-05	0.000676119	0.00040923	TraesAK58CH3B01G191200/TraesAK58CH5B01G165500/TraesAK58CH7A01G178000	3	BP
GO:0015031	protein transport	1/73	320/21985	0.657718	0.708393	0.428764	TraesAK58CH2D01G502700	1	BP
GO:0015629	actin cytoskeleton	1/73	65/21985	0.194671	0.288401	0.174558	TraesAK58CH2D01G502700	1	CC
GO:0015631	tubulin binding	9/73	123/21985	2.86861e-10	1.14744e-08	6.94506e-09	TraesAK58CH5A01G454400/TraesAK58CH6A01G226100/TraesAK58CH5B01G458300/TraesAK58CH3D01G417400/TraesAK58CH5A01G000500/TraesAK58CH6D01G286400/TraesAK58CH5D01G510800/TraesAK58CH7A01G178000/TraesAK58CH5D01G046200	9	MF
GO:0016021	integral component of membrane	2/73	238/21985	0.187166	0.284302	0.172078	TraesAK58CH4A01G497000/TraesAK58CH7A01G047300	2	CC
GO:0016192	vesicle-mediated transport	3/73	275/21985	0.0635822	0.138725	0.083965	TraesAK58CH4A01G130000/TraesAK58CH4B01G185100/TraesAK58CH4D01G202600	3	BP
GO:0016462	pyrophosphatase activity	1/73	355/21985	0.695884	0.71988	0.435717	TraesAK58CH5B01G165500	1	MF
GO:0016559	peroxisome fission	2/73	19/21985	0.00179281	0.00935379	0.00566151	TraesAK58CH4A01G497000/TraesAK58CH7A01G047300	2	BP
GO:0016567	protein ubiquitination	1/73	498/21985	0.812762	0.812762	0.491935	TraesAK58CH7A01G178000	1	BP
GO:0016598	protein arginylation	1/73	12/21985	0.0391353	0.0999199	0.0604778	TraesAK58CH6A01G220100	1	BP
GO:0016614	oxidoreductase activity	4/73	191/21985	0.00376686	0.0167416	0.0101331	TraesAK58CH6D01G269900/TraesAK58CH6A01G194900/TraesAK58CH6D01G257600/TraesAK58CH6B01G272500	4	MF
GO:0016616	oxidoreductase activity	4/73	136/21985	0.00109588	0.00657528	0.00397977	TraesAK58CH6D01G269900/TraesAK58CH6A01G194900/TraesAK58CH6D01G257600/TraesAK58CH6B01G272500	4	MF
GO:0016651	oxidoreductase activity	1/73	72/21985	0.21326	0.304658	0.184398	TraesAK58CH3A01G187500	1	MF
GO:0016671	oxidoreductase activity	1/73	24/21985	0.0767592	0.153518	0.092919	TraesAK58CH5B01G209300	1	MF
GO:0016817	hydrolase activity	1/73	368/21985	0.708963	0.727142	0.440112	TraesAK58CH5B01G165500	1	MF
GO:0016818	hydrolase activity	1/73	355/21985	0.695884	0.71988	0.435717	TraesAK58CH5B01G165500	1	MF
GO:0016831	carboxy-lyase activity	1/73	88/21985	0.254177	0.346605	0.209787	TraesAK58CH3D01G389500	1	MF
GO:0016841	ammonia-lyase activity	1/73	19/21985	0.0612625	0.136139	0.0823998	TraesAK58CH6A01G220100	1	MF
GO:0016853	isomerase activity	1/73	173/21985	0.43879	0.521334	0.315544	TraesAK58CH7A01G316700	1	MF
GO:0016857	racemase and epimerase activity	1/73	15/21985	0.0486807	0.114543	0.0693285	TraesAK58CH7A01G316700	1	MF
GO:0016874	ligase activity	3/73	211/21985	0.0331909	0.0926258	0.056063	TraesAK58CH6A01G396000/TraesAK58CH6D01G493100/TraesAK58CH6B01G477700	3	MF
GO:0016887	ATPase activity	1/73	204/21985	0.494221	0.570255	0.345154	TraesAK58CH5B01G165500	1	MF
GO:0017076	purine nucleotide binding	5/73	257/21985	0.00165115	0.00900629	0.00545118	TraesAK58CH2D01G203500/TraesAK58CH6A01G194900/TraesAK58CH6D01G257600/TraesAK58CH3D01G125200/TraesAK58CH3A01G111300	5	MF
GO:0019363	pyridine nucleotide biosynthetic process	1/73	37/21985	0.11588	0.204493	0.123772	TraesAK58CH7A01G103900	1	BP
GO:0019432	triglyceride biosynthetic process	1/73	40/21985	0.124672	0.213724	0.129359	TraesAK58CH5A01G409700	1	BP
GO:0019439	aromatic compound catabolic process	2/73	266/21985	0.221046	0.312065	0.188881	TraesAK58CH6A01G220100/TraesAK58CH7A01G103900	2	BP
GO:0019867	outer membrane	2/73	127/21985	0.0667281	0.142088	0.0860005	TraesAK58CH3D01G125200/TraesAK58CH3A01G111300	2	CC
GO:0019898	extrinsic component of membrane	3/73	81/21985	0.00248907	0.0119475	0.0072314	TraesAK58CH4A01G130000/TraesAK58CH4B01G185100/TraesAK58CH4D01G202600	3	CC
GO:0022900	electron transport chain	1/73	71/21985	0.210631	0.304527	0.184319	TraesAK58CH2D01G331000	1	BP
GO:0030036	actin cytoskeleton organization	3/73	124/21985	0.00817405	0.0272468	0.0164915	TraesAK58CH3B01G034600/TraesAK58CH3D01G035300/TraesAK58CH3A01G044400	3	BP
GO:0030117	membrane coat	2/73	14/21985	0.000964372	0.00609077	0.00368652	TraesAK58CH3B01G495000/TraesAK58CH3A01G433500	2	CC
GO:0030163	protein catabolic process	1/73	241/21985	0.553347	0.61483	0.372134	TraesAK58CH6A01G220100	1	BP
GO:0030244	cellulose biosynthetic process	2/73	43/21985	0.00899314	0.0283994	0.0171891	TraesAK58CH3B01G191200/TraesAK58CH7A01G178000	2	BP
GO:0030276	clathrin binding	1/73	28/21985	0.0889746	0.166827	0.100974	TraesAK58CH2D01G502700	1	MF
GO:0031072	heat shock protein binding	1/73	55/21985	0.16736	0.260821	0.157865	TraesAK58CH5B01G209300	1	MF
GO:0031122	cytoplasmic microtubule organization	6/73	58/21985	3.83739e-08	9.20974e-07	5.57432e-07	TraesAK58CH5A01G454400/TraesAK58CH6A01G226100/TraesAK58CH5B01G458300/TraesAK58CH6D01G286400/TraesAK58CH5D01G510800/TraesAK58CH7A01G178000	6	BP
GO:0031225	anchored component of membrane	2/73	198/21985	0.140424	0.224679	0.13599	TraesAK58CH5A01G269700/TraesAK58CH4D01G273000	2	CC
GO:0031966	mitochondrial membrane	4/73	220/21985	0.00619675	0.0218709	0.0132376	TraesAK58CH6D01G491100/TraesAK58CH2D01G331000/TraesAK58CH3D01G125200/TraesAK58CH3A01G111300	4	CC
GO:0042545	cell wall modification	1/73	161/21985	0.41576	0.509093	0.308135	TraesAK58CH3B01G191200	1	BP
GO:0042546	cell wall biogenesis	5/73	243/21985	0.00129034	0.00737338	0.00446283	TraesAK58CH3B01G191200/TraesAK58CH5B01G165500/TraesAK58CH5A01G000500/TraesAK58CH7A01G316700/TraesAK58CH7A01G178000	5	BP
GO:0044877	macromolecular complex binding	3/73	229/21985	0.0407402	0.101851	0.0616464	TraesAK58CH3B01G034600/TraesAK58CH3D01G035300/TraesAK58CH3A01G044400	3	MF
GO:0045017	glycerolipid biosynthetic process	1/73	97/21985	0.276263	0.372489	0.225454	TraesAK58CH5A01G409700	1	BP
GO:0045275	respiratory chain complex III	3/73	20/21985	3.84469e-05	0.000419421	0.00025386	TraesAK58CH2D01G331000/TraesAK58CH3D01G125200/TraesAK58CH3A01G111300	3	CC
GO:0045926	negative regulation of growth	3/73	145/21985	0.0124848	0.0374545	0.0226698	TraesAK58CH5A01G454400/TraesAK58CH5B01G458300/TraesAK58CH5D01G510800	3	BP
GO:0046034	ATP metabolic process	1/73	37/21985	0.11588	0.204493	0.123772	TraesAK58CH7A01G103900	1	BP
GO:0046274	lignin catabolic process	1/73	12/21985	0.0391353	0.0999199	0.0604778	TraesAK58CH6A01G220100	1	BP
GO:0046658	anchored component of plasma membrane	2/73	198/21985	0.140424	0.224679	0.13599	TraesAK58CH5A01G269700/TraesAK58CH4D01G273000	2	CC
GO:0046835	carbohydrate phosphorylation	1/73	44/21985	0.136262	0.223993	0.135575	TraesAK58CH7A01G103900	1	BP
GO:0046907	intracellular transport	3/73	433/21985	0.174069	0.267798	0.162089	TraesAK58CH5B01G165500/TraesAK58CH2D01G502700/TraesAK58CH3A01G264000	3	BP
GO:0046914	transition metal ion binding	6/73	468/21985	0.00460917	0.0178419	0.0107991	TraesAK58CH2D01G548700/TraesAK58CH6A01G015500/TraesAK58CH6A01G194900/TraesAK58CH6D01G257600/TraesAK58CH6B01G024300/TraesAK58CH5D01G264700	6	MF
GO:0050664	oxidoreductase activity	1/73	12/21985	0.0391353	0.0999199	0.0604778	TraesAK58CH3A01G187500	1	MF
GO:0050776	regulation of immune response	1/73	346/21985	0.686491	0.71988	0.435717	TraesAK58CH7A01G178000	1	BP
GO:0050821	protein stabilization	2/73	35/21985	0.00602788	0.0218709	0.0132376	TraesAK58CH6A01G226100/TraesAK58CH6D01G286400	2	BP
GO:0051011	microtubule minus-end binding	1/73	14/21985	0.0455093	0.111451	0.0674574	TraesAK58CH3D01G417400	1	MF
GO:0051188	cofactor biosynthetic process	1/73	277/21985	0.604315	0.6653	0.402682	TraesAK58CH7A01G103900	1	BP
GO:0051225	spindle assembly	1/73	21/21985	0.0674917	0.142088	0.0860005	TraesAK58CH5B01G165500	1	BP
GO:0051259	protein oligomerization	1/73	176/21985	0.444406	0.52283	0.31645	TraesAK58CH5B01G209300	1	BP
GO:0051301	cell division	2/73	341/21985	0.313212	0.417616	0.252767	TraesAK58CH5B01G165500/TraesAK58CH7A01G178000	2	BP
GO:0051603	proteolysis involved in cellular protein catabolic process	1/73	222/21985	0.523891	0.593084	0.358972	TraesAK58CH6A01G220100	1	BP
GO:0070469	respiratory chain	4/73	93/21985	0.000261262	0.00241165	0.00145968	TraesAK58CH6D01G491100/TraesAK58CH2D01G331000/TraesAK58CH3D01G125200/TraesAK58CH3A01G111300	4	CC
GO:0097367	carbohydrate derivative binding	5/73	326/21985	0.00458575	0.0178419	0.0107991	TraesAK58CH2D01G203500/TraesAK58CH6A01G194900/TraesAK58CH6D01G257600/TraesAK58CH3D01G125200/TraesAK58CH3A01G111300	5	MF
GO:1901137	carbohydrate derivative biosynthetic process	1/73	437/21985	0.769633	0.7761	0.469745	TraesAK58CH7A01G103900	1	BP

## Sheet: TaAkPHY4,8
GO enrichment
ID	Description	GeneRatio	BgRatio	pvalue	p.adjust	qvalue	geneID	Count	Ontology
GO:0000045	autophagosome assembly	1/62	17/21985	0.046892	0.10022	0.0561348	TraesAK58CH5D01G446900	1	BP
GO:0000123	histone acetyltransferase complex	2/62	17/21985	0.00103557	0.0049077	0.00274888	TraesAK58CH3B01G247400/TraesAK58CH3D01G242200	2	CC
GO:0000151	ubiquitin ligase complex	1/62	81/21985	0.204806	0.311592	0.174528	TraesAK58CH3B01G089800	1	CC
GO:0000228	nuclear chromosome	4/62	151/21985	0.000875504	0.00454428	0.00254532	TraesAK58CH3B01G247400/TraesAK58CH3D01G242200/TraesAK58CH7A01G204200/TraesAK58CH2D01G153500	4	CC
GO:0000785	chromatin	7/62	174/21985	5.87533e-07	2.1347e-05	1.19568e-05	TraesAK58CH3B01G247400/TraesAK58CH6D01G412000/TraesAK58CH3D01G242200/TraesAK58CH7A01G204200/TraesAK58CH2D01G153500/TraesAK58CH6B01G400800/TraesAK58CH2D01G276100	7	CC
GO:0003682	chromatin binding	3/62	96/21985	0.0025323	0.00951795	0.00533115	TraesAK58CH6D01G060000/TraesAK58CH6A01G032100/TraesAK58CH2D01G276100	3	MF
GO:0003906	DNA-(apurinic or apyrimidinic site) lyase activity	3/62	10/21985	2.52703e-06	6.88615e-05	3.85704e-05	TraesAK58CH5D01G195600/TraesAK58CH5B01G172400/TraesAK58CH5A01G172600	3	MF
GO:0004601	peroxidase activity	1/62	61/21985	0.158446	0.278559	0.156025	TraesAK58CH7A01G581800	1	MF
GO:0004659	prenyltransferase activity	1/62	46/21985	0.121941	0.221526	0.12408	TraesAK58CH5D01G524000	1	MF
GO:0004674	protein serine/threonine kinase activity	1/62	441/21985	0.715799	0.715799	0.40093	TraesAK58CH5B01G583300	1	MF
GO:0004721	phosphoprotein phosphatase activity	1/62	80/21985	0.202549	0.311592	0.174528	TraesAK58CH2D01G246100	1	MF
GO:0004842	ubiquitin-protein transferase activity	2/62	424/21985	0.336601	0.416926	0.233527	TraesAK58CH5A01G213700/TraesAK58CH3B01G089800	2	MF
GO:0005543	phospholipid binding	4/62	133/21985	0.000544225	0.00312213	0.00174876	TraesAK58CH6D01G412000/TraesAK58CH6B01G400800/TraesAK58CH5B01G496100/TraesAK58CH5D01G549700	4	MF
GO:0005694	chromosome	7/62	370/21985	8.01937e-05	0.000927104	0.000519286	TraesAK58CH3B01G247400/TraesAK58CH6D01G412000/TraesAK58CH3D01G242200/TraesAK58CH7A01G204200/TraesAK58CH2D01G153500/TraesAK58CH6B01G400800/TraesAK58CH2D01G276100	7	CC
GO:0005777	peroxisome	1/62	358/21985	0.639165	0.651112	0.364698	TraesAK58CH3B01G106000	1	CC
GO:0005789	endoplasmic reticulum membrane	2/62	303/21985	0.210457	0.311592	0.174528	TraesAK58CH5B01G583300/TraesAK58CH5D01G524000	2	CC
GO:0005985	sucrose metabolic process	1/62	79/21985	0.200285	0.311592	0.174528	TraesAK58CH5B01G414300	1	BP
GO:0006260	DNA replication	1/62	143/21985	0.333127	0.416926	0.233527	TraesAK58CH6D01G009700	1	BP
GO:0006261	DNA-dependent DNA replication	1/62	120/21985	0.288096	0.38564	0.216003	TraesAK58CH6D01G009700	1	BP
GO:0006281	DNA repair	4/62	307/21985	0.0110265	0.0286164	0.0160285	TraesAK58CH2D01G492300/TraesAK58CH5D01G195600/TraesAK58CH5B01G172400/TraesAK58CH5A01G172600	4	BP
GO:0006302	double-strand break repair	1/62	124/21985	0.296137	0.388903	0.217831	TraesAK58CH2D01G492300	1	BP
GO:0006303	double-strand break repair via nonhomologous end joining	1/62	16/21985	0.0441945	0.0963441	0.0539638	TraesAK58CH2D01G492300	1	BP
GO:0006306	DNA methylation	5/62	137/21985	4.24879e-05	0.000661597	0.000370571	TraesAK58CH4D01G231400/TraesAK58CH4B01G214600/TraesAK58CH5D01G195600/TraesAK58CH5B01G172400/TraesAK58CH5A01G172600	5	BP
GO:0006310	DNA recombination	1/62	186/21985	0.409925	0.467192	0.261682	TraesAK58CH3B01G089800	1	BP
GO:0006325	chromatin organization	15/62	411/21985	3.86013e-13	4.20754e-11	2.35671e-11	TraesAK58CH5B01G104100/TraesAK58CH7A01G591300/TraesAK58CH3B01G247400/TraesAK58CH6D01G412000/TraesAK58CH3B01G089800/TraesAK58CH3D01G242200/TraesAK58CH7A01G204200/TraesAK58CH2D01G153500/TraesAK58CH6B01G400800/TraesAK58CH5A01G372300/TraesAK58CH5D01G423100/TraesAK58CH5D01G195600/TraesAK58CH5B01G172400/TraesAK58CH2D01G276100/TraesAK58CH5A01G172600	15	BP
GO:0006338	chromatin remodeling	3/62	34/21985	0.000120076	0.00109069	0.000610912	TraesAK58CH7A01G204200/TraesAK58CH2D01G153500/TraesAK58CH2D01G276100	3	BP
GO:0006351	transcription	2/62	66/21985	0.0149488	0.0354223	0.0198406	TraesAK58CH7A01G204200/TraesAK58CH2D01G153500	2	BP
GO:0006357	regulation of transcription from RNA polymerase II promoter	4/62	153/21985	0.000919442	0.00455542	0.00255156	TraesAK58CH5B01G104100/TraesAK58CH7A01G204200/TraesAK58CH2D01G153500/TraesAK58CH2D01G276100	4	BP
GO:0006366	transcription from RNA polymerase II promoter	1/62	24/21985	0.0655654	0.134842	0.0755272	TraesAK58CH7A01G204200	1	BP
GO:0006400	tRNA modification	1/62	30/21985	0.0812844	0.161091	0.0902296	TraesAK58CH7A01G238700	1	BP
GO:0006470	protein dephosphorylation	1/62	91/21985	0.227034	0.329956	0.184814	TraesAK58CH2D01G246100	1	BP
GO:0006479	protein methylation	3/62	178/21985	0.0139166	0.0344752	0.0193101	TraesAK58CH5B01G104100/TraesAK58CH6D01G412000/TraesAK58CH6B01G400800	3	BP
GO:0006511	ubiquitin-dependent protein catabolic process	5/62	195/21985	0.000223963	0.00152575	0.000854597	TraesAK58CH3B01G089800/TraesAK58CH5B01G496100/TraesAK58CH3B01G412900/TraesAK58CH5D01G446900/TraesAK58CH5D01G549700	5	BP
GO:0006606	protein import into nucleus	3/62	40/21985	0.000195879	0.00142339	0.000797262	TraesAK58CH4A01G278200/TraesAK58CH4B01G042200/TraesAK58CH4D01G041200	3	BP
GO:0006631	fatty acid metabolic process	2/62	323/21985	0.231202	0.331592	0.18573	TraesAK58CH5B01G414300/TraesAK58CH3B01G106000	2	BP
GO:0006633	fatty acid biosynthetic process	1/62	147/21985	0.340668	0.417222	0.233693	TraesAK58CH5B01G414300	1	BP
GO:0006635	fatty acid beta-oxidation	1/62	36/21985	0.0967431	0.185	0.103621	TraesAK58CH3B01G106000	1	BP
GO:0006886	intracellular protein transport	6/62	290/21985	0.000165452	0.00128816	0.000721521	TraesAK58CH4A01G278200/TraesAK58CH5B01G496100/TraesAK58CH3B01G412900/TraesAK58CH4B01G042200/TraesAK58CH4D01G041200/TraesAK58CH5D01G549700	6	BP
GO:0006897	endocytosis	3/62	103/21985	0.0030909	0.0112303	0.00629026	TraesAK58CH5B01G496100/TraesAK58CH5D01G446900/TraesAK58CH5D01G549700	3	BP
GO:0006913	nucleocytoplasmic transport	3/62	113/21985	0.00401133	0.0136636	0.00765319	TraesAK58CH4A01G278200/TraesAK58CH4B01G042200/TraesAK58CH4D01G041200	3	BP
GO:0006914	autophagy	1/62	64/21985	0.165566	0.281979	0.157941	TraesAK58CH5D01G446900	1	BP
GO:0006974	cellular response to DNA damage stimulus	4/62	450/21985	0.0381255	0.0848098	0.0475033	TraesAK58CH2D01G492300/TraesAK58CH5D01G195600/TraesAK58CH5B01G172400/TraesAK58CH5A01G172600	4	BP
GO:0007033	vacuole organization	1/62	119/21985	0.286072	0.38564	0.216003	TraesAK58CH5D01G446900	1	BP
GO:0007034	vacuolar transport	3/62	82/21985	0.00161408	0.00703741	0.00394176	TraesAK58CH5B01G496100/TraesAK58CH3B01G412900/TraesAK58CH5D01G549700	3	BP
GO:0007059	chromosome segregation	1/62	153/21985	0.351821	0.426094	0.238662	TraesAK58CH7A01G300800	1	BP
GO:0007131	reciprocal meiotic recombination	1/62	84/21985	0.21154	0.311592	0.174528	TraesAK58CH3B01G089800	1	BP
GO:0007283	spermatogenesis	2/62	40/21985	0.00569686	0.0177416	0.00993737	TraesAK58CH3B01G089800/TraesAK58CH2D01G276100	2	BP
GO:0008033	tRNA processing	1/62	69/21985	0.177301	0.29732	0.166533	TraesAK58CH7A01G238700	1	BP
GO:0008168	methyltransferase activity	4/62	272/21985	0.0072886	0.0214718	0.0120267	TraesAK58CH4D01G231400/TraesAK58CH6D01G412000/TraesAK58CH4B01G214600/TraesAK58CH6B01G400800	4	MF
GO:0008170	N-methyltransferase activity	2/62	50/21985	0.00878685	0.0244649	0.0137032	TraesAK58CH6D01G412000/TraesAK58CH6B01G400800	2	MF
GO:0008276	protein methyltransferase activity	2/62	57/21985	0.0113044	0.0286554	0.0160504	TraesAK58CH6D01G412000/TraesAK58CH6B01G400800	2	MF
GO:0008289	lipid binding	4/62	193/21985	0.00215873	0.00840362	0.004707	TraesAK58CH6D01G412000/TraesAK58CH6B01G400800/TraesAK58CH5B01G496100/TraesAK58CH5D01G549700	4	MF
GO:0008299	isoprenoid biosynthetic process	1/62	261/21985	0.523595	0.559528	0.3134	TraesAK58CH5B01G583300	1	BP
GO:0008565	protein transporter activity	3/62	26/21985	5.30176e-05	0.000722365	0.000404608	TraesAK58CH4A01G278200/TraesAK58CH4B01G042200/TraesAK58CH4D01G041200	3	MF
GO:0008757	S-adenosylmethionine-dependent methyltransferase activity	4/62	246/21985	0.00513569	0.0169634	0.00950144	TraesAK58CH4D01G231400/TraesAK58CH6D01G412000/TraesAK58CH4B01G214600/TraesAK58CH6B01G400800	4	MF
GO:0009451	RNA modification	1/62	176/21985	0.392881	0.460474	0.257919	TraesAK58CH7A01G238700	1	BP
GO:0015031	protein transport	6/62	320/21985	0.000281135	0.00180257	0.00100965	TraesAK58CH4A01G278200/TraesAK58CH5B01G496100/TraesAK58CH3B01G412900/TraesAK58CH4B01G042200/TraesAK58CH4D01G041200/TraesAK58CH5D01G549700	6	BP
GO:0016042	lipid catabolic process	1/62	133/21985	0.313904	0.402536	0.225467	TraesAK58CH3B01G106000	1	BP
GO:0016114	terpenoid biosynthetic process	1/62	233/21985	0.483931	0.522262	0.292527	TraesAK58CH5B01G583300	1	BP
GO:0016192	vesicle-mediated transport	4/62	275/21985	0.00756998	0.0217139	0.0121623	TraesAK58CH5B01G496100/TraesAK58CH3B01G412900/TraesAK58CH5D01G446900/TraesAK58CH5D01G549700	4	BP
GO:0016209	antioxidant activity	1/62	78/21985	0.198016	0.311592	0.174528	TraesAK58CH7A01G581800	1	MF
GO:0016279	protein-lysine N-methyltransferase activity	2/62	39/21985	0.00542181	0.0173817	0.00973575	TraesAK58CH6D01G412000/TraesAK58CH6B01G400800	2	MF
GO:0016311	dephosphorylation	2/62	303/21985	0.210457	0.311592	0.174528	TraesAK58CH2D01G246100/TraesAK58CH4D01G262100	2	BP
GO:0016462	pyrophosphatase activity	1/62	355/21985	0.636044	0.651112	0.364698	TraesAK58CH2D01G276100	1	MF
GO:0016567	protein ubiquitination	2/62	498/21985	0.411472	0.467192	0.261682	TraesAK58CH5A01G213700/TraesAK58CH3B01G089800	2	BP
GO:0016570	histone modification	6/62	286/21985	0.000153444	0.00128657	0.000720629	TraesAK58CH5B01G104100/TraesAK58CH3B01G247400/TraesAK58CH6D01G412000/TraesAK58CH3B01G089800/TraesAK58CH3D01G242200/TraesAK58CH6B01G400800	6	BP
GO:0016571	histone methylation	3/62	163/21985	0.0109914	0.0286164	0.0160285	TraesAK58CH5B01G104100/TraesAK58CH6D01G412000/TraesAK58CH6B01G400800	3	BP
GO:0016573	histone acetylation	2/62	66/21985	0.0149488	0.0354223	0.0198406	TraesAK58CH3B01G247400/TraesAK58CH3D01G242200	2	BP
GO:0016593	Cdc73/Paf1 complex	1/62	21/21985	0.057607	0.120753	0.0676357	TraesAK58CH5B01G104100	1	CC
GO:0016614	oxidoreductase activity	1/62	191/21985	0.41827	0.470015	0.263263	TraesAK58CH3B01G106000	1	MF
GO:0016616	oxidoreductase activity	1/62	136/21985	0.319727	0.405236	0.226979	TraesAK58CH3B01G106000	1	MF
GO:0016765	transferase activity	1/62	133/21985	0.313904	0.402536	0.225467	TraesAK58CH5D01G524000	1	MF
GO:0016791	phosphatase activity	2/62	292/21985	0.199136	0.311592	0.174528	TraesAK58CH2D01G246100/TraesAK58CH4D01G262100	2	MF
GO:0016798	hydrolase activity	3/62	335/21985	0.0687482	0.13877	0.0777271	TraesAK58CH5D01G195600/TraesAK58CH5B01G172400/TraesAK58CH5A01G172600	3	MF
GO:0016799	hydrolase activity	3/62	34/21985	0.000120076	0.00109069	0.000610912	TraesAK58CH5D01G195600/TraesAK58CH5B01G172400/TraesAK58CH5A01G172600	3	MF
GO:0016810	hydrolase activity	1/62	159/21985	0.362789	0.434549	0.243398	TraesAK58CH7A01G238700	1	MF
GO:0016817	hydrolase activity	1/62	368/21985	0.649379	0.655392	0.367095	TraesAK58CH2D01G276100	1	MF
GO:0016818	hydrolase activity	1/62	355/21985	0.636044	0.651112	0.364698	TraesAK58CH2D01G276100	1	MF
GO:0016836	hydro-lyase activity	1/62	116/21985	0.279965	0.38564	0.216003	TraesAK58CH3B01G106000	1	MF
GO:0016853	isomerase activity	2/62	173/21985	0.0857204	0.166849	0.0934546	TraesAK58CH5D01G348900/TraesAK58CH3B01G106000	2	MF
GO:0016874	ligase activity	1/62	211/21985	0.450502	0.496008	0.277822	TraesAK58CH2D01G492300	1	MF
GO:0016887	ATPase activity	1/62	204/21985	0.439426	0.488749	0.273756	TraesAK58CH2D01G276100	1	MF
GO:0017038	protein import	3/62	89/21985	0.00204105	0.00823981	0.00461525	TraesAK58CH4A01G278200/TraesAK58CH4B01G042200/TraesAK58CH4D01G041200	3	BP
GO:0018024	histone-lysine N-methyltransferase activity	2/62	30/21985	0.00323511	0.0113751	0.00637135	TraesAK58CH6D01G412000/TraesAK58CH6B01G400800	2	MF
GO:0019104	DNA N-glycosylase activity	3/62	23/21985	3.63317e-05	0.000661597	0.000370571	TraesAK58CH5D01G195600/TraesAK58CH5B01G172400/TraesAK58CH5A01G172600	3	MF
GO:0019432	triglyceride biosynthetic process	1/62	40/21985	0.106907	0.20091	0.112533	TraesAK58CH5B01G414300	1	BP
GO:0019439	aromatic compound catabolic process	1/62	266/21985	0.530355	0.56125	0.314365	TraesAK58CH5D01G348900	1	BP
GO:0019953	sexual reproduction	4/62	289/21985	0.00897795	0.0244649	0.0137032	TraesAK58CH3B01G089800/TraesAK58CH5B01G496100/TraesAK58CH2D01G276100/TraesAK58CH5D01G549700	4	BP
GO:0030163	protein catabolic process	5/62	241/21985	0.000590783	0.00321977	0.00180344	TraesAK58CH3B01G089800/TraesAK58CH5B01G496100/TraesAK58CH3B01G412900/TraesAK58CH5D01G446900/TraesAK58CH5D01G549700	5	BP
GO:0031047	gene silencing by RNA	2/62	239/21985	0.146038	0.260953	0.146164	TraesAK58CH3D01G239500/TraesAK58CH3A01G217800	2	BP
GO:0032259	methylation	8/62	449/21985	3.66013e-05	0.000661597	0.000370571	TraesAK58CH5B01G104100/TraesAK58CH4D01G231400/TraesAK58CH6D01G412000/TraesAK58CH4B01G214600/TraesAK58CH6B01G400800/TraesAK58CH5D01G195600/TraesAK58CH5B01G172400/TraesAK58CH5A01G172600	8	BP
GO:0032266	phosphatidylinositol-3-phosphate binding	2/62	23/21985	0.0019056	0.00798885	0.00447468	TraesAK58CH5B01G496100/TraesAK58CH5D01G549700	2	MF
GO:0034470	ncRNA processing	1/62	186/21985	0.409925	0.467192	0.261682	TraesAK58CH7A01G238700	1	BP
GO:0034968	histone lysine methylation	3/62	130/21985	0.00592537	0.0179407	0.0100489	TraesAK58CH5B01G104100/TraesAK58CH6D01G412000/TraesAK58CH6B01G400800	3	BP
GO:0035091	phosphatidylinositol binding	4/62	82/21985	8.50554e-05	0.000927104	0.000519286	TraesAK58CH6D01G412000/TraesAK58CH6B01G400800/TraesAK58CH5B01G496100/TraesAK58CH5D01G549700	4	MF
GO:0042578	phosphoric ester hydrolase activity	2/62	353/21985	0.262552	0.3669	0.205506	TraesAK58CH2D01G246100/TraesAK58CH4D01G262100	2	MF
GO:0042803	protein homodimerization activity	3/62	494/21985	0.162945	0.281921	0.157908	TraesAK58CH7A01G591300/TraesAK58CH5A01G372300/TraesAK58CH5D01G423100	3	MF
GO:0043044	ATP-dependent chromatin remodeling	1/62	10/21985	0.0278515	0.0645917	0.0361788	TraesAK58CH2D01G276100	1	BP
GO:0043130	ubiquitin binding	1/62	42/21985	0.111946	0.206815	0.115841	TraesAK58CH3B01G412900	1	MF
GO:0043161	proteasome-mediated ubiquitin-dependent protein catabolic process	1/62	72/21985	0.184263	0.304314	0.170451	TraesAK58CH5D01G446900	1	BP
GO:0044877	macromolecular complex binding	1/62	229/21985	0.478005	0.521026	0.291835	TraesAK58CH2D01G276100	1	MF
GO:0045017	glycerolipid biosynthetic process	1/62	97/21985	0.240076	0.339848	0.190354	TraesAK58CH5B01G414300	1	BP
GO:0045892	negative regulation of transcription	12/62	466/21985	5.90936e-09	3.2206e-07	1.80391e-07	TraesAK58CH5B01G104100/TraesAK58CH7A01G591300/TraesAK58CH3B01G089800/TraesAK58CH2D01G153500/TraesAK58CH3A01G004100/TraesAK58CH3B01G004800/TraesAK58CH5A01G372300/TraesAK58CH5D01G423100/TraesAK58CH5D01G195600/TraesAK58CH5B01G172400/TraesAK58CH2D01G276100/TraesAK58CH5A01G172600	12	BP
GO:0046907	intracellular transport	6/62	433/21985	0.00136598	0.00620384	0.00347487	TraesAK58CH4A01G278200/TraesAK58CH5B01G496100/TraesAK58CH3B01G412900/TraesAK58CH4B01G042200/TraesAK58CH4D01G041200/TraesAK58CH5D01G549700	6	BP
GO:0051259	protein oligomerization	1/62	176/21985	0.392881	0.460474	0.257919	TraesAK58CH7A01G581800	1	BP
GO:0051260	protein homooligomerization	1/62	121/21985	0.290115	0.38564	0.216003	TraesAK58CH7A01G581800	1	BP
GO:0051321	meiotic cell cycle	3/62	238/21985	0.0296827	0.0674045	0.0377543	TraesAK58CH3B01G089800/TraesAK58CH5B01G496100/TraesAK58CH5D01G549700	3	BP
GO:0051603	proteolysis involved in cellular protein catabolic process	5/62	222/21985	0.000406712	0.00246287	0.00137949	TraesAK58CH3B01G089800/TraesAK58CH5B01G496100/TraesAK58CH3B01G412900/TraesAK58CH5D01G446900/TraesAK58CH5D01G549700	5	BP
GO:0051726	regulation of cell cycle	1/62	335/21985	0.614549	0.644094	0.360767	TraesAK58CH2D01G276100	1	BP

## Sheet: TaAkPHY3
GO enrichment
ID	Description	GeneRatio	BgRatio	pvalue	p.adjust	qvalue	geneID	Count	Ontology
GO:0003712	transcription cofactor activity	1/26	48/21985	0.0552741	0.106296	0.0581832	TraesAK58CH7A01G377600	1	MF
GO:0003713	transcription coactivator activity	1/26	23/21985	0.0268627	0.0671567	0.0367595	TraesAK58CH7A01G377600	1	MF
GO:0004842	ubiquitin-protein transferase activity	2/26	424/21985	0.0890466	0.144744	0.0792284	TraesAK58CH4B01G026300/TraesAK58CH4A01G542600	2	MF
GO:0006511	ubiquitin-dependent protein catabolic process	1/26	195/21985	0.206874	0.246278	0.134805	TraesAK58CH4B01G026300	1	BP
GO:0008047	enzyme activator activity	1/26	64/21985	0.0730369	0.130423	0.0713895	TraesAK58CH7A01G289900	1	MF
GO:0008289	lipid binding	1/26	193/21985	0.204978	0.246278	0.134805	TraesAK58CH4A01G343300	1	MF
GO:0009664	plant-type cell wall organization	2/26	178/21985	0.0186498	0.0632203	0.0346048	TraesAK58CH6D01G478800/TraesAK58CH6A01G386000	2	BP
GO:0009707	chloroplast outer membrane	1/26	82/21985	0.0926363	0.144744	0.0792284	TraesAK58CH4A01G343300	1	CC
GO:0010215	cellulose microfibril organization	2/26	24/21985	0.000365289	0.00913223	0.00499869	TraesAK58CH6D01G478800/TraesAK58CH6A01G386000	2	BP
GO:0016567	protein ubiquitination	2/26	498/21985	0.11662	0.1715	0.0938734	TraesAK58CH4B01G026300/TraesAK58CH4A01G542600	2	BP
GO:0019867	outer membrane	1/26	127/21985	0.139907	0.194315	0.106362	TraesAK58CH4A01G343300	1	CC
GO:0030163	protein catabolic process	1/26	241/21985	0.249301	0.270979	0.148325	TraesAK58CH4B01G026300	1	BP
GO:0030234	enzyme regulator activity	1/26	261/21985	0.267059	0.278186	0.15227	TraesAK58CH7A01G289900	1	MF
GO:0031072	heat shock protein binding	2/26	55/21985	0.00192164	0.0160137	0.00876539	TraesAK58CH7A01G289900/TraesAK58CH2D01G440100	2	MF
GO:0031225	anchored component of membrane	2/26	198/21985	0.0227593	0.0632203	0.0346048	TraesAK58CH6D01G478800/TraesAK58CH6A01G386000	2	CC
GO:0042546	cell wall biogenesis	2/26	243/21985	0.0332204	0.0755009	0.0413268	TraesAK58CH6D01G478800/TraesAK58CH6A01G386000	2	BP
GO:0043085	positive regulation of catalytic activity	1/26	147/21985	0.160148	0.210721	0.115342	TraesAK58CH7A01G289900	1	BP
GO:0046658	anchored component of plasma membrane	2/26	198/21985	0.0227593	0.0632203	0.0346048	TraesAK58CH6D01G478800/TraesAK58CH6A01G386000	2	CC
GO:0050790	regulation of catalytic activity	4/26	425/21985	0.00146929	0.0160137	0.00876539	TraesAK58CH5B01G436100/TraesAK58CH5A01G434100/TraesAK58CH7A01G289900/TraesAK58CH5D01G489900	4	BP
GO:0051087	chaperone binding	1/26	37/21985	0.0428727	0.0893182	0.04889	TraesAK58CH7A01G289900	1	MF
GO:0051259	protein oligomerization	2/26	176/21985	0.0182582	0.0632203	0.0346048	TraesAK58CH4A01G092200/TraesAK58CH4D01G243200	2	BP
GO:0051260	protein homooligomerization	2/26	121/21985	0.00895605	0.0559753	0.0306391	TraesAK58CH4A01G092200/TraesAK58CH4D01G243200	2	BP
GO:0051603	proteolysis involved in cellular protein catabolic process	1/26	222/21985	0.232048	0.263691	0.144336	TraesAK58CH4B01G026300	1	BP
GO:0051861	glycolipid binding	1/26	16/21985	0.0187614	0.0632203	0.0346048	TraesAK58CH4A01G343300	1	MF
GO:0097367	carbohydrate derivative binding	1/26	326/21985	0.322025	0.322025	0.176266	TraesAK58CH4A01G343300	1	MF

## Sheet: TaAkPHY6
GO enrichment
ID	Description	GeneRatio	BgRatio	pvalue	p.adjust	qvalue	geneID	Count	Ontology
GO:0004553	hydrolase activity	1/37	301/21985	0.399801	0.475506	0.317411	TraesAK58CH3B01G288300	1	MF
GO:0004556	alpha-amylase activity	1/37	29/21985	0.047703	0.130388	0.087037	TraesAK58CH3B01G288300	1	MF
GO:0009767	photosynthetic electron transport chain	3/37	51/21985	8.64e-05	0.00177181	0.00118273	TraesAK58CH5B01G575700/TraesAK58CH2D01G264000/TraesAK58CH5D01G628100	3	BP
GO:0022900	electron transport chain	3/37	71/21985	0.00023178	0.00237575	0.00158586	TraesAK58CH5B01G575700/TraesAK58CH2D01G264000/TraesAK58CH5D01G628100	3	BP
GO:0009773	photosynthetic electron transport in photosystem I	2/37	22/21985	0.000623257	0.00446056	0.00297753	TraesAK58CH5B01G575700/TraesAK58CH5D01G628100	2	BP
GO:0019684	photosynthesis	3/37	128/21985	0.0012961	0.00759146	0.00506747	TraesAK58CH5B01G575700/TraesAK58CH2D01G264000/TraesAK58CH5D01G628100	3	BP
GO:0015979	photosynthesis	3/37	165/21985	0.00267445	0.0137066	0.00914943	TraesAK58CH5B01G575700/TraesAK58CH2D01G264000/TraesAK58CH5D01G628100	3	BP
GO:0016311	dephosphorylation	3/37	303/21985	0.0142525	0.0649279	0.0433408	TraesAK58CH4A01G181700/TraesAK58CH4B01G143700/TraesAK58CH3A01G102200	3	BP
GO:0006825	copper ion transport	1/37	11/21985	0.0183618	0.0746001	0.0497972	TraesAK58CH4B01G306600	1	BP
GO:0009772	photosynthetic electron transport in photosystem II	1/37	12/21985	0.0200147	0.0746001	0.0497972	TraesAK58CH2D01G264000	1	BP
GO:0008324	cation transmembrane transporter activity	1/37	374/21985	0.47026	0.507386	0.338692	TraesAK58CH4B01G306600	1	MF
GO:0017004	cytochrome complex assembly	1/37	18/21985	0.0298753	0.102074	0.0681366	TraesAK58CH5D01G162000	1	BP
GO:0006754	ATP biosynthetic process	1/37	24/21985	0.0396393	0.125016	0.0834512	TraesAK58CH2D01G264000	1	BP
GO:0009168	purine ribonucleoside monophosphate biosynthetic process	1/37	27/21985	0.0444855	0.130279	0.086964	TraesAK58CH2D01G264000	1	BP
GO:0009156	ribonucleoside monophosphate biosynthetic process	1/37	31/21985	0.0509099	0.130457	0.0870828	TraesAK58CH2D01G264000	1	BP
GO:0046034	ATP metabolic process	1/37	37/21985	0.0604679	0.145834	0.0973477	TraesAK58CH2D01G264000	1	BP
GO:0016117	carotenoid biosynthetic process	1/37	41/21985	0.0667878	0.152128	0.101549	TraesAK58CH4A01G004900	1	BP
GO:0006470	protein dephosphorylation	1/37	91/21985	0.14238	0.265344	0.177123	TraesAK58CH3A01G102200	1	BP
GO:0046148	pigment biosynthetic process	1/37	142/21985	0.213335	0.380294	0.253855	TraesAK58CH4A01G004900	1	BP
GO:0016021	integral component of membrane	1/37	238/21985	0.331729	0.438738	0.292868	TraesAK58CH3D01G225800	1	CC
GO:0009152	purine ribonucleotide biosynthetic process	1/37	166/21985	0.244717	0.405948	0.270979	TraesAK58CH2D01G264000	1	BP
GO:0006164	purine nucleotide biosynthetic process	1/37	169/21985	0.248553	0.405948	0.270979	TraesAK58CH2D01G264000	1	BP
GO:0051259	protein oligomerization	1/37	176/21985	0.25743	0.405948	0.270979	TraesAK58CH4A01G195000	1	BP
GO:0016627	oxidoreductase activity	1/37	82/21985	0.129228	0.252302	0.168417	TraesAK58CH4A01G004900	1	MF
GO:0016730	oxidoreductase activity	2/37	13/21985	0.000212469	0.00237575	0.00158586	TraesAK58CH5B01G575700/TraesAK58CH5D01G628100	2	MF
GO:0016779	nucleotidyltransferase activity	3/37	101/21985	0.000652766	0.00446056	0.00297753	TraesAK58CH5B01G495000/TraesAK58CH5D01G548800/TraesAK58CH5A01G483800	3	MF
GO:0016791	phosphatase activity	2/37	292/21985	0.0864492	0.186548	0.124525	TraesAK58CH4A01G181700/TraesAK58CH4B01G143700	2	MF
GO:0016798	hydrolase activity	1/37	335/21985	0.433684	0.493917	0.329701	TraesAK58CH3B01G288300	1	MF
GO:0006163	purine nucleotide metabolic process	1/37	213/21985	0.302684	0.438738	0.292868	TraesAK58CH2D01G264000	1	BP
GO:0009165	nucleotide biosynthetic process	1/37	226/21985	0.317937	0.438738	0.292868	TraesAK58CH2D01G264000	1	BP
GO:0019904	protein domain specific binding	5/37	70/21985	1.14e-07	4.67e-06	3.12e-06	TraesAK58CH5B01G575700/TraesAK58CH4A01G195000/TraesAK58CH5D01G628100/TraesAK58CH6B01G189200/TraesAK58CH2D01G241700	5	MF
GO:0016114	terpenoid biosynthetic process	1/37	233/21985	0.326016	0.438738	0.292868	TraesAK58CH4A01G004900	1	BP
GO:0008299	isoprenoid biosynthetic process	1/37	261/21985	0.357409	0.45793	0.305679	TraesAK58CH4A01G004900	1	BP
GO:0019953	sexual reproduction	1/37	289/21985	0.387377	0.475506	0.317411	TraesAK58CH3D01G225800	1	BP
GO:0042578	phosphoric ester hydrolase activity	2/37	353/21985	0.118748	0.243433	0.162497	TraesAK58CH4A01G181700/TraesAK58CH4B01G143700	2	MF
GO:0030001	metal ion transport	1/37	307/21985	0.40592	0.475506	0.317411	TraesAK58CH4B01G306600	1	BP
GO:0098656	anion transmembrane transport	1/37	371/21985	0.46753	0.507386	0.338692	TraesAK58CH3D01G156400	1	BP
GO:0046873	metal ion transmembrane transporter activity	1/37	231/21985	0.323717	0.438738	0.292868	TraesAK58CH4B01G306600	1	MF
GO:1901137	carbohydrate derivative biosynthetic process	1/37	437/21985	0.524543	0.551443	0.3681	TraesAK58CH2D01G264000	1	BP
GO:0006820	anion transport	1/37	455/21985	0.539031	0.552507	0.368811	TraesAK58CH3D01G156400	1	BP
GO:0006812	cation transport	1/37	483/21985	0.560719	0.560719	0.374292	TraesAK58CH4B01G306600	1	BP

## Sheet: TaAkPHY7
GO enrichment
ID	Description	GeneRatio	BgRatio	pvalue	p.adjust	qvalue	geneID	Count	Ontology
GO:0000166	nucleotide binding	2/31	322/21985	0.0753108	0.191513	0.146395	TraesAK58CH6A01G273600/TraesAK58CH5A01G161200	2	MF
GO:0000502	proteasome complex	1/31	88/21985	0.11699	0.230382	0.176106	TraesAK58CH5A01G288400	1	CC
GO:0003690	double-stranded DNA binding	1/31	151/21985	0.192489	0.292171	0.223339	TraesAK58CH3B01G509700	1	MF
GO:0003700	transcription factor activity	1/31	391/21985	0.426889	0.442699	0.338404	TraesAK58CH3B01G509700	1	MF
GO:0003735	structural constituent of ribosome	1/31	228/21985	0.27631	0.36471	0.278788	TraesAK58CH3B01G283900	1	MF
GO:0004175	endopeptidase activity	1/31	180/21985	0.225106	0.315148	0.240903	TraesAK58CH4D01G086500	1	MF
GO:0004252	serine-type endopeptidase activity	1/31	20/21985	0.0278383	0.129912	0.0993063	TraesAK58CH4D01G086500	1	MF
GO:0004647	phosphoserine phosphatase activity	2/31	20/21985	0.000359857	0.005038	0.0038511	TraesAK58CH6D01G297900/TraesAK58CH6A01G233700	2	MF
GO:0004674	protein serine/threonine kinase activity	1/31	441/21985	0.466656	0.472278	0.361014	TraesAK58CH5A01G161200	1	MF
GO:0004721	phosphoprotein phosphatase activity	5/31	80/21985	8.86679e-08	7.12624e-06	5.44737e-06	TraesAK58CH3B01G289300/TraesAK58CH3D01G282200/TraesAK58CH6D01G297900/TraesAK58CH3A01G258000/TraesAK58CH6A01G233700	5	MF
GO:0005198	structural molecule activity	1/31	248/21985	0.296665	0.366468	0.280132	TraesAK58CH3B01G283900	1	MF
GO:0005740	mitochondrial envelope	1/31	245/21985	0.293647	0.366468	0.280132	TraesAK58CH5B01G148500	1	CC
GO:0005741	mitochondrial outer membrane	1/31	30/21985	0.0414748	0.165899	0.126815	TraesAK58CH5B01G148500	1	CC
GO:0005777	peroxisome	1/31	358/21985	0.399087	0.425261	0.325074	TraesAK58CH5A01G138900	1	CC
GO:0005789	endoplasmic reticulum membrane	1/31	303/21985	0.349825	0.402538	0.307704	TraesAK58CH2D01G237100	1	CC
GO:0005840	ribosome	2/31	333/21985	0.079797	0.191513	0.146395	TraesAK58CH3B01G283900/TraesAK58CH5D01G078000	2	CC
GO:0005856	cytoskeleton	1/31	359/21985	0.399948	0.425261	0.325074	TraesAK58CH4A01G166900	1	CC
GO:0005874	microtubule	1/31	162/21985	0.205014	0.302127	0.230949	TraesAK58CH4A01G166900	1	CC
GO:0005985	sucrose metabolic process	1/31	79/21985	0.105662	0.221889	0.169615	TraesAK58CH5D01G097600	1	BP
GO:0006275	regulation of DNA replication	1/31	93/21985	0.123223	0.230382	0.176106	TraesAK58CH4A01G142100	1	BP
GO:0006470	protein dephosphorylation	5/31	91/21985	1.69672e-07	7.12624e-06	5.44737e-06	TraesAK58CH3B01G289300/TraesAK58CH3D01G282200/TraesAK58CH6D01G297900/TraesAK58CH3A01G258000/TraesAK58CH6A01G233700	5	BP
GO:0006520	cellular amino acid metabolic process	2/31	331/21985	0.0789751	0.191513	0.146395	TraesAK58CH3B01G430700/TraesAK58CH5D01G078000	2	BP
GO:0006561	proline biosynthetic process	1/31	20/21985	0.0278383	0.129912	0.0993063	TraesAK58CH3B01G430700	1	BP
GO:0006605	protein targeting	1/31	137/21985	0.176272	0.279374	0.213556	TraesAK58CH6D01G501900	1	BP
GO:0006631	fatty acid metabolic process	2/31	323/21985	0.0757151	0.191513	0.146395	TraesAK58CH5A01G138900/TraesAK58CH5D01G097600	2	BP
GO:0006633	fatty acid biosynthetic process	1/31	147/21985	0.187887	0.292171	0.223339	TraesAK58CH5D01G097600	1	BP
GO:0006812	cation transport	4/31	483/21985	0.0045244	0.0399114	0.0305087	TraesAK58CH5B01G116500/TraesAK58CH3B01G316500/TraesAK58CH4A01G166900/TraesAK58CH5A01G109000	4	BP
GO:0006814	sodium ion transport	1/31	58/21985	0.0786793	0.191513	0.146395	TraesAK58CH4A01G166900	1	BP
GO:0006816	calcium ion transport	2/31	73/21985	0.00475136	0.0399114	0.0305087	TraesAK58CH3B01G316500/TraesAK58CH4A01G166900	2	BP
GO:0006820	anion transport	2/31	455/21985	0.134389	0.230382	0.176106	TraesAK58CH5A01G107400/TraesAK58CH5A01G444800	2	BP
GO:0006855	drug transmembrane transport	3/31	123/21985	0.000685066	0.0071932	0.00549856	TraesAK58CH5B01G116500/TraesAK58CH5A01G109000/TraesAK58CH5A01G444800	3	BP
GO:0006857	oligopeptide transport	1/31	38/21985	0.0522505	0.172783	0.132077	TraesAK58CH5A01G107400	1	BP
GO:0006886	intracellular protein transport	1/31	290/21985	0.337622	0.393892	0.301096	TraesAK58CH6D01G501900	1	BP
GO:0006914	autophagy	1/31	64/21985	0.0864679	0.196306	0.150058	TraesAK58CH6D01G501900	1	BP
GO:0007034	vacuolar transport	1/31	82/21985	0.109453	0.224246	0.171416	TraesAK58CH6D01G501900	1	BP
GO:0007059	chromosome segregation	1/31	153/21985	0.194781	0.292171	0.223339	TraesAK58CH4A01G142100	1	BP
GO:0008233	peptidase activity	1/31	317/21985	0.362723	0.409308	0.31288	TraesAK58CH4D01G086500	1	MF
GO:0008236	serine-type peptidase activity	1/31	34/21985	0.0468773	0.172783	0.132077	TraesAK58CH4D01G086500	1	MF
GO:0008324	cation transmembrane transporter activity	3/31	374/21985	0.015431	0.0997081	0.0762179	TraesAK58CH5B01G116500/TraesAK58CH4A01G166900/TraesAK58CH5A01G109000	3	MF
GO:0008652	cellular amino acid biosynthetic process	1/31	186/21985	0.231693	0.319053	0.243888	TraesAK58CH3B01G430700	1	BP
GO:0009063	cellular amino acid catabolic process	1/31	67/21985	0.0903383	0.199695	0.152649	TraesAK58CH5D01G078000	1	BP
GO:0009081	branched-chain amino acid metabolic process	1/31	40/21985	0.054926	0.172783	0.132077	TraesAK58CH5D01G078000	1	BP
GO:0009269	response to desiccation	1/31	28/21985	0.0387624	0.162802	0.124448	TraesAK58CH5A01G217500	1	BP
GO:0009785	blue light signaling pathway	1/31	42/21985	0.0575942	0.172783	0.132077	TraesAK58CH5A01G161200	1	BP
GO:0009881	photoreceptor activity	1/31	13/21985	0.0181813	0.109088	0.083388	TraesAK58CH5A01G161200	1	MF
GO:0015031	protein transport	1/31	320/21985	0.365454	0.409308	0.31288	TraesAK58CH6D01G501900	1	BP
GO:0015078	hydrogen ion transmembrane transporter activity	2/31	83/21985	0.00609896	0.0465738	0.0356016	TraesAK58CH5B01G116500/TraesAK58CH5A01G109000	2	MF
GO:0015238	drug transmembrane transporter activity	3/31	112/21985	0.000521395	0.00625674	0.00478272	TraesAK58CH5B01G116500/TraesAK58CH5A01G109000/TraesAK58CH5A01G444800	3	MF
GO:0015297	antiporter activity	1/31	78/21985	0.104394	0.221889	0.169615	TraesAK58CH4A01G166900	1	MF
GO:0015934	large ribosomal subunit	1/31	124/21985	0.16093	0.265062	0.202616	TraesAK58CH3B01G283900	1	CC
GO:0016021	integral component of membrane	1/31	238/21985	0.286558	0.36471	0.278788	TraesAK58CH5B01G148500	1	CC
GO:0016192	vesicle-mediated transport	2/31	275/21985	0.057162	0.172783	0.132077	TraesAK58CH6D01G501900/TraesAK58CH2D01G237100	2	BP
GO:0016208	AMP binding	1/31	18/21985	0.0250886	0.129912	0.0993063	TraesAK58CH6A01G273600	1	MF
GO:0016311	dephosphorylation	5/31	303/21985	6.09212e-05	0.00127935	0.000977946	TraesAK58CH3B01G289300/TraesAK58CH3D01G282200/TraesAK58CH6D01G297900/TraesAK58CH3A01G258000/TraesAK58CH6A01G233700	5	BP
GO:0016779	nucleotidyltransferase activity	1/31	101/21985	0.133108	0.230382	0.176106	TraesAK58CH5B01G148500	1	MF
GO:0016791	phosphatase activity	5/31	292/21985	5.11268e-05	0.00127935	0.000977946	TraesAK58CH3B01G289300/TraesAK58CH3D01G282200/TraesAK58CH6D01G297900/TraesAK58CH3A01G258000/TraesAK58CH6A01G233700	5	MF
GO:0016853	isomerase activity	1/31	173/21985	0.217352	0.312615	0.238966	TraesAK58CH5A01G311300	1	MF
GO:0016874	ligase activity	2/31	211/21985	0.035523	0.157049	0.12005	TraesAK58CH5D01G078000/TraesAK58CH5A01G138900	2	MF
GO:0017076	purine nucleotide binding	1/31	257/21985	0.305643	0.372087	0.284427	TraesAK58CH6A01G273600	1	MF
GO:0019432	triglyceride biosynthetic process	1/31	40/21985	0.054926	0.172783	0.132077	TraesAK58CH5D01G097600	1	BP
GO:0019439	aromatic compound catabolic process	1/31	266/21985	0.31451	0.377411	0.288497	TraesAK58CH5A01G311300	1	BP
GO:0019867	outer membrane	1/31	127/21985	0.164495	0.265723	0.203121	TraesAK58CH5B01G148500	1	CC
GO:0019953	sexual reproduction	1/31	289/21985	0.336674	0.393892	0.301096	TraesAK58CH4A01G142100	1	BP
GO:0030001	metal ion transport	2/31	307/21985	0.0693334	0.191513	0.146395	TraesAK58CH3B01G316500/TraesAK58CH4A01G166900	2	BP
GO:0031307	integral component of mitochondrial outer membrane	1/31	10/21985	0.0140142	0.0980997	0.0749885	TraesAK58CH5B01G148500	1	CC
GO:0031966	mitochondrial membrane	1/31	220/21985	0.26801	0.36311	0.277565	TraesAK58CH5B01G148500	1	CC
GO:0035556	intracellular signal transduction	2/31	255/21985	0.0499895	0.172783	0.132077	TraesAK58CH3B01G316500/TraesAK58CH4A01G166900	2	BP
GO:0042578	phosphoric ester hydrolase activity	5/31	353/21985	0.000125025	0.00210042	0.00160559	TraesAK58CH3B01G289300/TraesAK58CH3D01G282200/TraesAK58CH6D01G297900/TraesAK58CH3A01G258000/TraesAK58CH6A01G233700	5	MF
GO:0045017	glycerolipid biosynthetic process	1/31	97/21985	0.128179	0.230382	0.176106	TraesAK58CH5D01G097600	1	BP
GO:0045132	meiotic chromosome segregation	1/31	96/21985	0.126943	0.230382	0.176106	TraesAK58CH4A01G142100	1	BP
GO:0045892	negative regulation of transcription	2/31	466/21985	0.139667	0.234641	0.179362	TraesAK58CH6D01G297900/TraesAK58CH6A01G233700	2	BP
GO:0046873	metal ion transmembrane transporter activity	1/31	231/21985	0.279399	0.36471	0.278788	TraesAK58CH4A01G166900	1	MF
GO:0046907	intracellular transport	1/31	433/21985	0.460477	0.471709	0.360579	TraesAK58CH6D01G501900	1	BP
GO:0046914	transition metal ion binding	1/31	468/21985	0.487005	0.487005	0.372272	TraesAK58CH5D01G078000	1	MF
GO:0048037	cofactor binding	1/31	175/21985	0.219575	0.312615	0.238966	TraesAK58CH5A01G161200	1	MF
GO:0050662	coenzyme binding	1/31	89/21985	0.11824	0.230382	0.176106	TraesAK58CH5A01G161200	1	MF
GO:0050897	cobalt ion binding	1/31	99/21985	0.130647	0.230382	0.176106	TraesAK58CH5D01G078000	1	MF
GO:0051301	cell division	1/31	341/21985	0.384259	0.419192	0.320435	TraesAK58CH4A01G142100	1	BP
GO:0051321	meiotic cell cycle	1/31	238/21985	0.286558	0.36471	0.278788	TraesAK58CH4A01G142100	1	BP
GO:0051726	regulation of cell cycle	1/31	335/21985	0.378942	0.418831	0.320159	TraesAK58CH4A01G142100	1	BP
GO:0070567	cytidylyltransferase activity	1/31	18/21985	0.0250886	0.129912	0.0993063	TraesAK58CH5B01G148500	1	MF
GO:0070588	calcium ion transmembrane transport	1/31	64/21985	0.0864679	0.196306	0.150058	TraesAK58CH4A01G166900	1	BP
GO:0097367	carbohydrate derivative binding	2/31	326/21985	0.0769323	0.191513	0.146395	TraesAK58CH6A01G273600/TraesAK58CH5A01G161200	2	MF
GO:0098656	anion transmembrane transport	1/31	371/21985	0.410191	0.430701	0.329232	TraesAK58CH5A01G444800	1	BP
