# Supplementary material for: Genome-wide identification and expression analysis of phytochrome gene family in Aikang58 wheat (Triticum aestivum L.)
Source: Front Plant Sci. 2025 Jan 21;15:1520457. doi: 10.3389/fpls.2024.1520457 (PMC11790602; doi:10.3389/fpls.2024.1520457)
Supplement: Supplementary Table 12 — The TaAkPHY genes and their reported orthologous genes in Arabidopsis and rice. [file Table12.xlsx]

## Sheet: Sheet2
Aikang58 wheat phytochrome gene					Orthologous genes reported in other species
Gene_name	Gene ID	Gene Location	Length of Gene (bp)	Functional Domain	Species	Gene_name	Gene ID	Chromosome position	Length of Gene (bp)	Encoded protein	Functional Domain
TaAkPHY1	TraesAK58CH4A01G122300	chr4A: 153587548-153595533	7985	PAS_2/GAF/PHY/PAS/HisKA/HATPase_Phy-like	Rice(Oryza sativa)	OsPHY2(PHYA)	Os03g0309200	3: 11020131-11028178	8047	phytochrome A	PAS_2/GAF/PHY/PAS/HisKA/HATPase_Phy-like
TaAkPHY2	TraesAK58CH4A01G264800	chr4A: 583674409-583678498	4089	PAS_2/GAF/PHY/PAS/HisKA/HATPase_Phy-like	Rice(Oryza sativa)	OsPHY1(PHYB)	Os03g0719800	3: 29168197-29176006	7809	phytochrome B	PAS_2/GAF/PHY/PAS/HisKA/HATPase_Phy-like
TaAkPHY3	TraesAK58CH4B01G194500	chr4B: 409358437-409366614	8177	PAS_2/GAF/PHY/PAS/HisKA/HATPase_Phy-like	Rice(Oryza sativa)	OsPHY1(PHYB)	Os03g0309200	3: 11020131-11028178	8047	phytochrome B	PAS_2/GAF/PHY/PAS/HisKA/HATPase_Phy-like
TaAkPHY4	TraesAK58CH4D01G059400	chr4D: 29276876-29283827	6951	PAS_2/GAF/PHY/PAS/HisKA/HATPase_Phy-like	Rice(Oryza sativa)	OsPHY2(PHYA)	Os03g0719800	3: 29168197-29176006	7809	phytochrome A	PAS_2/GAF/PHY/PAS/HisKA/HATPase_Phy-like
TaAkPHY5	TraesAK58CH4D01G211500	chr4D: 325980883-325988983	8100	PAS_2/GAF/PHY/PAS/HisKA/HATPase_Phy-like	Rice(Oryza sativa)	OsPHY1(PHYB)	Os03g0309200	3: 11020131-11028178	8047	phytochrome B	PAS_2/GAF/PHY/PAS/HisKA/HATPase_Phy-like
TaAkPHY6	TraesAK58CH5A01G398700	chr5A: 590046486-590051287	4801	PAS_2/GAF/PHY/PAS/HisKA/HATPase_Phy-like	Rice(Oryza sativa)	OsPHY3(PHYC)	Os03g0752100	3: 31004724-31009758	5034	phytochrome C	PAS_2/GAF/PHY/PAS/HisKA/HATPase_Phy-like
TaAkPHY7	TraesAK58CH5B01G403800	chr5B: 575107659-575112909	5250	PAS_2/GAF/PHY/PAS/HisKA/HATPase_Phy-like	Rice(Oryza sativa)	OsPHY3(PHYC)	Os03g0752100	3: 31004724-31009758	5034	phytochrome C	PAS_2/GAF/PHY/PAS/HisKA/HATPase_Phy-like
TaAkPHY8	TraesAK58CH5D01G454200	chr5D: 479744651-479749495	4844	PAS_2/GAF/PHY/PAS/HisKA/HATPase_Phy-like	Rice(Oryza sativa)	OsPHY3(PHYC)	Os03g0752100	3: 31004724-31009758	5034	phytochrome C	PAS_2/GAF/PHY/PAS/HisKA/HATPase_Phy-like
TaAkPHY3	TraesAK58CH4B01G194500	chr4B: 409358437-409366614	8177	PAS_2/GAF/PHY/PAS/HisKA/HATPase_Phy-like	Arabidopsis(Arabidopsis thaliana)	AtPHY3(PHYD)	AT4G16250	4: 9195247-9199840	4593	phytochrome D	PAS_2/GAF/PHY/PAS/HisKA/HATPase_Phy-like
